# Supplementary material for: Ultra-high throughput sequencing-based small RNA discovery and discrete statistical biomarker analysis in a collection of cervical tumours and matched controls
Source: BMC Biol. 2010 May 11;8:58. doi: 10.1186/1741-7007-8-58 (PMC2880020; doi:10.1186/1741-7007-8-58)
Supplement: Additional file 1 — Small RNA sequences obtained from 29 pairs of human cervical cancer tissues and matched normal tissues. [file 1741-7007-8-58-S1.xls]

## Sheet: Sheet1
Additional file 1. Small RNA sequences obtained from 29 pairs of human cervical cancer tissues and matched normal tissues.
		Number of small RNA sequences obtained
Sample ID	Diagnosis	Normal	Cancer
G547	ADC	335 672	1 329 659
G659	ADC	911 955	399 605
G691	ADC	625 927	185 932
G696	ADC	254 493	29 848
G761	ADC	638 140	71 636; 103 044
G220	ADC	65 811	391 371
G871	ASC	339 206	180 675
G701	ASC	745 293	91 461
G576	SCC	219 426	756 800
G652	SCC	319 933	160 869
G699	SCC	491 186; 835 145*	599 073
G850	SCC	304 862	463 677
G013	SCC	661 193	742 291
G603	SCC	750 034	74 780
G026	SCC	1 340 962	2 624 426
G575	SCC	1 012 212	133 790
G613	SCC	1 707 320	937 452
G702	SCC	1 796 567	820 035
G623	SCC	1 650 764	971 428
G645	SCC	1 137 870	90 111
G529	SCC	1 909 053	1 192 819
G648	SCC	1 218 235	59 984
G601	SCC	949 415	1 174 576
G727	SCC	1 404 909	736 372
G001	SCC	367 475	632 680
G243	SCC	1 737 419	679 950
G531	SCC	389 491	1 072 585
G612	SCC	578 876	125 175
G428	SCC	308 769	508 609
Total		25 007 613	17 340 713
ADC, adenocarcinoma; ASC, adenosquamous cell carcinoma; SCC, squamous cell carcinoma.
*Two small RNA libraries from the same sample were processed at different times.
