# Supplementary material for: Ultra-high throughput sequencing-based small RNA discovery and discrete statistical biomarker analysis in a collection of cervical tumours and matched controls
Source: BMC Biol. 2010 May 11;8:58. doi: 10.1186/1741-7007-8-58 (PMC2880020; doi:10.1186/1741-7007-8-58)
Supplement: Additional file 2 — Known and novel microRNAs expressed in human cervical cancer tissues and matched normal tissues. [file 1741-7007-8-58-S2.xls]

## Sheet: Sheet1
Additional file 2. Known and novel miRNAs expressed in human cervical cancer tissues and matched normal tissues.
	G547		G576		G652		G659		G691		G696		G699		G761		G850		G871		G701		G013		G603		G026		G220		G575		G613		G702		G623		G645		G529		G648		G601		G727		G001
miRNA	N	T	N	T	N	T	N	T	N	T	N	T	N	T	N	T	N	T	N	T	N	T	N	T	N	T	N	T	N	T	N	T	N	T	N	T	N	T	N	T	N	T	N	T	N	T	N	T	N
let-7a	865	3343	810	4990	5505	5193	6692	1464	1456	5342	588	434	9	1502	4513	34	1962	2390	10167	3996	4113	687	2610	1780	5008	1030	580	3459	667	2520	6731	314	3671	1512	3276	447	4910	2744	5876	37	3877	3174	7516	116	4930	1722	3755	68	267
let-7a*	3	12	12	99	30	15	73	12	6	32	2			18	199	4	10	19	173	22	30	1	105	58	71	18	21	732	7	88	738	42	1051	98	476	5	568	184	643		175	648	767	4	48	212	76	6	3
let-7b	975	4217	2790	41617	4912	5152	24286	2536	1759	4551	508	980	33	3398	6162	102	1455	2220	18110	5404	8862	995	12481	12729	21641	3030	8320	108332	918	6996	43582	938	33730	5685	40209	654	80226	15489	55768	99	31744	102358	71032	184	5486	28274	6932	401	1162
let-7b*	15	8	18	148	27	14	119	8	11	29	3	5		5	116	2	17	16	233	24	40	3	180	54	288	4	63	308	12	49	468	12	479	51	396	8	470	106	686		129	334	673	1	65	189	83	5	18
let-7c	828	519	1251	4664	2973	1274	6413	297	713	673	339	749	23	168	2002	28	476	584	3294	4118	5929	999	1816	2210	3278	1697	573	5775	303	2839	4670	130	2203	762	3096	157	5162	974	4537	34	3217	1711	5675	22	1411	3127	3477	199	371
let-7c*				3			1								3				3					3	3			8		2	20		2		6		1	1	18		6	4	11		1	2	5		1
let-7d	71	398	98	6649	364	248	1890	285	188	169	47	13	1	276	719	2	204	822	1425	109	507	40	621	3978	1078	32	1447	2618	35	84	3154	11	2124	1885	1684	197	5535	8359	2000	1	12669	2909	4874	6	380	2360	365	3	25
let-7d*	3	1	24	15	8	2	41	1	8	2	2	2		2	38		18	2	77	26	19	5	88	13	187	6	36	74	20	21	287		222	20	242	4	294	15	264		73	95	250	4	40	35	51	21	7
let-7e	169	244	151	2374	788	556	5801	58	308	512	121	299	9	268	1912	20	204	220	2943	1631	1089	160	3255	990	5768	927	1319	9895	95	1342	11765	98	8011	278	9964	36	21923	1026	13716	172	4659	10326	14414	312	972	812	1498	38	33
let-7e*			1	6	1	1	7		1	3				1	14		1		4	1	9	3	10	1	22	2	3	38	1	4	68		65		38	1	42	1	84		8	53	78	2	5	2	5
let-7f	569	1739	192	16395	3497	5287	14486	627	1134	5631	358	117	1	1103	4252	24	1148	1619	8014	1209	5765	400	5662	3569	6324	341	2699	20389	402	736	23502	152	24312	3745	17660	312	37513	11095	12618	5	19134	26601	28917	58	3860	1905	2423	35	53
let-7f-1*	1	3	1	28	1	6	18	6	8	8				4	45		1	9	35	3	11	1	25	14	31	3	11	105	4	14	277	5	302	60	97	8	205	71	147		39	139	167	1	8	90	27	1
let-7f-2*			1	7	2		3	1	1	2					7				4		6	2	7	5	3		2	38		5	24		41	6	16	1	17	10	20		8	41	47		2	3	1
let-7g	447	737	173	4141	1922	3760	4062	253	493	3889	124	61	8	604	1045	24	421	274	2086	203	1704	117	2392	1305	1295	37	832	6886	57	197	4097	22	6926	1483	5677	104	8095	4956	3468	9	5823	8571	7199	8	1323	734	610	5	36
let-7g*		1		2	2		4		1	5		1		2	2				2		2		2		6		1	78		5	18	1	19	1	14		23	2	9			80	34		3	6	1
let-7i	241	1117	304	7563	912	2864	3867	539	447	1424	89	90	7	1284	639	15	386	574	1651	319	2958	206	3507	5536	4983	307	2923	23552	201	680	5654	114	5481	2937	8877	421	11665	7416	3662	13	3655	33659	5080	15	602	2609	738	132	174
let-7i*	1	7	6	28	4	4	18	7	8		2	3		11	15		4		23	1	7	1	92	43	74	7	22	265	1	28	85	3	101	16	94	3	110	28	54	3	9	283	66		7	21	21	2	15
miR-1	151	13	71	111	352	39	3835		127	17	36	29			409		15	5	674	86	1046	146	1585	51	1713	24	199	296	1224	5	4498		7328	1	3462	4	11508	55	1345		255	1733	3989	2	294	31	447	14	9
miR-100	233	41	169	945	686	59	351	7	54	17	12	4	41	13	425	2	17	33	429	40	88	5	304	718	537	6	819	282	9	114	969	6	1337	232	1122	16	902	821	1695	1	5285	1373	2893	3	364	893	268	7	648
miR-100*					1	1																		1					1				2		2			1			2	5	7
miR-101	159	254	270	652	809	382	807	156	162	588	76	11	13	533	356	1	147	50	383	41	586	35	1462	604	317	19	522	1565	17	137	573	5	2641	283	1622	26	1783	580	1120	11	1110	2134	2397	7	547	629	137	17	30
miR-101*	3	8	9	16	33	3	26	2	7	2	11	1		4	6		3		7	2	4		37	5	23	1	12	19		5	32		78	4	35		29	9	59		14	48	105	2	10	8	15		5
miR-103	7	114	20	120	33	59	51	81	63	87	8	2		86	129	6	138	81	127	28	46	2	100	46	6	10	2	57	4	24	13	12	17	90	95	8	20	63	32	3	29	92	19	1	218	199	55		3
miR-105				1																														5
miR-105*																																		1								4
miR-106a								2		3	1						2							1						1												1				3			4
miR-106a*				2	1	2			1	16								1	1																1			5	1		1				1	2
miR-106b	8	28	20	142	16	61	68	22	8	67	1		1	35	38		88	53	66	3	51	3	105	51	43	5	65	1293	6	29	78	6	198	141	288	7	338	172	64		113	739	120	2	47	274	24		2
miR-106b*	2	289	5	13	9	9	7	3		4	1	1		12	25	1	17	7	23	3	12	1	17	13	26	1	6	229	6	20	32	3	42	20	53	2	38	33	33	1	9	84	45	1	23	20	18	1	1
miR-107	35	73	41	215	63	72	68	105	56	42	4	1	3	157	67	2	398	592	54	16	62	17	70	253	28	4	141	57	25	51	22	9	32	264	56	68	41	410	34		305	55	46	2	117	332	59	5	13
miR-10a	56		32	564	104	145	489	9	19	120	7	12	1	125	670	3	49	23	437	84	69	9	488	135	232	89	206	952	12	618	1095	10	702	96	1084	19	860	1111	376	2	3639	1558	1179	8	630	259	19	1	9
miR-10a*		2		3	8	2	6	1	2	3	2			1	145		2		48	1	1		15	7	37	2	4	14	3	7	160	1	34	3	32		19	17	64		34	31	228		22		5	1
miR-10b	101	22	77	536	203	45	2066	16	69	81	20	19	2	46	170	2	46	27	791	23	892	21	2390	187	951	42	501	1345	6	184	3147	7	3648	137	2455	14	6062	497	1894	5	5361	1408	5149	5	701	236	376	7	24
miR-10b*			3	1	14		5		12		1			1	78		1		219		7	1	50	1	326	1	13	9	3	1	660		74	8	25		64	2	548		31	11	892		28	2	203		31
miR-122		1		5											1		3	5	1		1		2	55	1	1	23	11					3	2	1	14	2		1		7	3	6			12		1
miR-122*																																			1
miR-1224-3p																												1		1											3
miR-1224-5p															1												1						1								11	1			7				1
miR-1225-3p																																															1
miR-1225-5p																																															1
miR-1226																	2										3	1					1		1		3				1
miR-1227																							1	1				1		1						1		3			1	1				1
miR-1228		1					1		1	1					1		1		1					1	1	1	2	17		1			4	5	9		2	7	3			16				3	1	1
miR-1228*		1				1			1					1		1	1	1		1					2	3		12					4		6		15	4	1	3	1	10				3
miR-1229																							1					3									1					1
miR-1233				2																					1			1									1		1			1				1
miR-1236																								1				2		1
miR-1237																		1						1	1		1	9							1		1	1	2		1					2
miR-124	1	8	3	10		1				2				3					27		1	1		3	1		2	8		3			24	2	8			14	1		5	12	3		1				12
miR-124*																												1
miR-125a-3p	2	2	8	3	5	5	5		6	3			1	1	26	2		1	18	2	6		22	6	104	2	4	93		9	91	1	54	6	25		53	7	133		11	50	163		15	44	23		43
miR-125a-5p	135	90	426	105	431	61	1048	17	165	48	79	15	14	215	503	2	61	20	606	86	585	31	2554	138	1614	57	97	2308	76	294	1258	8	3549	12	1899	4	3571	43	3774	4	109	2116	3892	5	1045	83	385	15	277
miR-125b	1038	381	5007	1463	2595	201	8036	99	566	105	391	126	94	902	3990	19	442	101	5409	614	4481	329	15099	2249	7859	206	557	10374	195	1299	12838	15	46295	68	24676	26	24188	400	23106	13	1617	10122	30072	6	11698	1134	2113	85	1981
miR-125b-1*	2			1	5	1	12		4						11				2	1	2		7		25	1	2	20		1	31		29	3	35		29		40		11	20	46		4	8	7		33
miR-125b-2*	2		2	58	15		15	1	5	1				1	11		1	1	21	1	8		32	24	35	1	10	193		6	76		116	16	56		61	28	115		32	30	112		17	44	23	1	10
miR-126	379	121	248	1136	1160	460	3833	81	691	649	84	37	6	52	1908	3	439	160	1471	329	1395	81	5222	1646	4558	101	1209	5443	155	362	10846	64	8751	800	17487	67	14472	1936	6420	1	3987	9016	12004	8	1043	220	1698	43	12
miR-126*	60	44	34	551	293	47	1620	33	164	48	30	16	2	13	2420	3	356	94	1354	346	1344	98	3648	959	3388	84	842	3633	217	459	16924	115	10924	600	20780	53	10957	1739	10840	1	3053	7217	17003	5	708	71	2134	44	9
miR-1271																					3
miR-127-3p	15	34	231	126	27	34	158	2	48	42	2	38	3	6	47	11	9	7	139	87	124	14	104	142	133	93	35	953	7	154	226	6	593	45	501		730	118	277	15	91	1352	232	1	33	166	74	13	278
miR-127-5p		3	10	5	2	2	5		2	3						1		1	5	1	4	1	1	2	4	4	2	32	1		11		18	1	22		29	3	6	2	4	59	10		3	15	4	2	15
miR-1277																					4
miR-128	6	18	6	579	9	14	33	33	7	16	2	1		48	36	1	11	74	44	3	12	6	35	88	30	5	183	476	5	29	63	4	196	386	153	69	88	2236	69		1022	503	89		27	166	8		1
miR-129-3p	2				1		3												2				7	5	2	1	2			1	1							1			2	1	1	1	2	1	10		1
miR-129-5p				2			6								2				1	1			4	1	10	2	2	16		3	123		24	4	21		8		9		38	4	7	1	4	1	6	1	5
miR-129*																																													3
miR-130a	144	235	299	1041	656	369	1534	173	300	234	44	42	12	504	727	11	47	159	1346	164	759	58	6054	2997	11326	202	1603	4617	36	801	4245	40	5124	169	2257	62	4581	613	3947	58	1051	3499	10086	23	1093	674	1415	72	174
miR-130a*			1	2			1	1							2			3	3															1
miR-130b	3	42	11	92	8	83	24	20	12	74	1	5	1	59	46	6	12	17	83	12	16	1	37	59	139	76	14	1094	1	145	104	8	71	50	79	5	219	114	77	22	347	640	92	8	28	127	14	9	8
miR-130b*		1	1	18	1	4	1	1		1				4	7		1	16	5	2	2		4	11	4	3	5	78		7	5		20	16	12	7	17	51	8		177	55	3		4	24		1
miR-132	8	6	2	64	13	12	48	6	14	5	2			11	9		2	1	21	1	31	6	31	17	33	5	9	356	1	16	88	1	113	33	192	3	273	64	42		47	322	82	1	6	52	8
miR-132*		1	3	19	7	9	9	1	2	6	3		1		12			1	19		8	2	41	27	38	1	10	70	1	2	87	1	72	13	109		75	32	58	1	14	72	97	1	4	14	14		1
miR-133a	10	2	37	2	38		14		15		3	1	1		6			3	9	2	26	8	17		16	6	10	2	201		20	1	24		22		21		13	1	1	10	6		11	2	8
miR-133b	1		14	1	15		10		11		2				6				3		10	2	17	1	5		13		137	1	3		5		18		5	2	5			1	6		3	2	11
miR-134		1	9	4	2	1			6						1			1	4		4	1	3	7	5	1	3	24			5		21	8	11		24	7	8	1	3	21	5		2	16	2		12
miR-135a		6	8	14			3	1		2	12			1	187		2		32		4				3	1	2	73		5	1	1	3	2	151		3	4	9		1057	58	91		287	21
miR-135a*															2															1											10		4		1
miR-135b	2	120	2	563		12	2	12		59	2			15	71		4	43	25	3	1		6	20	1	5	1	799		42		1	13	31	6	11	8	118	28	1	144	749	64		67	84	1
miR-135b*	1	1				1				1								1										5														3
miR-136	3	12	74	70	5	12	72	1	32	24	2	2	1	1	20		6	4	50	7	25	6	76	109	30	16	28	530	1	53	84	1	212	23	231	2	338	56	87	2	50	1236	137		12	94	38	1	19
miR-136*	1	1	5	11	4	5	9	3	2	2		3		1	8	1		2	3	11	5		18	19	6	3	5	33	1	5	35		157	17	86		43	21	23	1	23	54	26		5	6	5	1	3
miR-137		2		1			1			3				4	1				2		5			3				8					3				1					16	1
miR-138	1		2	1		2		1		2				3		1	5							1				12					4	1	1		1	1	1		1	11			5	4
miR-138-1*										1																								1								2				1
miR-139-3p			8	3	2		11						1	1	1		1			1	2		8		8	1	3	8	1		19				34		41		3		11	10	5		1		3		2
miR-139-5p	10		12	19	13		49		9						7		12	1	9	8	30		51	34	33	3	80	38	3	7	85	1	73	5	141		266	29	34		112	41	39		13	3	12	7	1
miR-140-3p	40	12	45	213	252	35	181	10	101	37	21	5	5	107	164		15	10	104	13	53	5	164	42	257	3	58	421	5	16	289		286	30	186	1	638	162	297	2	155	884	583		58	167	37	2	48
miR-140-5p	30	29	79	92	132	12	324	26	102	11	53	2	3	24	157	1	14	4	213	20	245	15	297	71	302	7	79	326	8	18	1421	3	1189	126	551	3	1204	93	681	8	247	581	1824	1	84	177	276	1	47
miR-141		206	2	925	3	312		200	5	1292	16	7	4	468	495	12	38	429	165	13	2	2		142	4	23	14	5576		149	5	48	11	447	29	62	31	351	44	4	1276	2039	212	5	400	567	1	1	3
miR-141*		7		67		2		9		13	1			16	7			6	5					6		1	1	209		8		3		86		6		80	2		74	43	4	1	7	32
miR-142-3p	4	318	35	2015	90	411	300	588	164	209	33	10	8	4047	93		119	244	88	41	154	73	121	1290	36	21	106	3348	11	197	167	21	399	3167	1137	148	783	7640	172	19	517	5334	121	6	179	1968	32	4	4
miR-142-5p	5	17	17	623	28	2810	99	42	28	1330	4	56	1	141	422	55	330	95	176	592	23	50	121	551	107	126	65	2899	51	1299	415	594	706	3641	2196	130	593	5939	797	33	159	8665	344	78	250	796	64	63	2
miR-143	6356	2095	11170	6554	11547	935	51377	309	17214	971	2433	263	298	313	22869	46	1403	710	17153	1067	24433	1658	109216	15690	72831	737	52359	16974	872	814	162350	353	407388	5517	233496	575	290717	6716	78022	305	26392	38740	73704	48	17762	9774	26740	246	793
miR-143*	4	20	5	15	24	1	115	6	104	1	14		3	17	13				8	2	11	1	26	8	17	3	19	44		4	7		20		19	3	65	7	14		35	64	36		6	24	20		2
miR-144	55	101	42	13	355	50	196	197	86	30	69	3	7	96	279	1	4963	388	41	10	24	8	285	273	203	11	1552	3058	364	7	313	56	341	146	2843	191	2609	284	268	1	454	623	66	4	947	48	24	2	11
miR-144*		8			8	2	3	2		1	2			2	2		10	3					2		3	1	3	18			1				2		4	1	2		5	3			6
miR-145	413	2872	1121	38261	1330	115	3504	904	961	169	167	73	39	1525	3907	32	135	8908	2814	316	2211	212	9455	95140	8498	349	359582	10399	71	1328	15128	138	18417	29190	18860	3376	12949	102675	20416	137	172452	13935	22040	26	1446	38519	5352	98	329
miR-145*	29	16	100	230	113	3	302	9	73	3	19	2	2	11	508	1	13	24	396	22	222	28	952	458	750	7	1401	248	9	13	2196	5	5153	135	2392	12	2111	242	1664	6	888	533	1090	1	265	143	318	5	6
miR-146a	4	88	13	15	21	78	1	50	21	25	2	1		237	10	1	3	15	7	8	6	5	18	57	24	19	3	676	2	30	37	3	37	468	98	13	76	649	70	6	24	865	44		35	283	10	2	6
miR-146a*															1				1									1						6								10
miR-146b-3p																									2			2		2				1				1	1			5
miR-146b-5p		26	2	32	3	53	4	12	10	31	8		1	63	7		2	8	11	2	11	2	14	27	3	5		626		24	21	2	42	130	278	7	101	442	51		41	1020	59	1	41	146		2	5
miR-147b	2	3	1	35		50		2		26				91	6	4	1	18	1				2	5		26	4	309		24	3	3	3	27	5		1	31	5	4	3	106	2	7		20			3
miR-148a	6	21	25	152	7	56	62	47	11	24	3	1	2	56	65	1	7	6	35	5	81	9	25	31	11	5	8	1110		37	40	1	92	134	129	7	187	885	112	2	214	2151	169	1	20	204	6	3	6
miR-148a*		1		1											2				1					4		1	1	10		1		2	4	7	2			14	3		2	7	1		1	7			1
miR-148b	2	2	24	65	9	5	67	14	25	14	4			5	20		13	4	29	1	45	6	42	18	15		6	336	1	19	55		114	32	110	1	271	81	38		77	312	55		20	57	15	1	3
miR-148b*		1			1		1		1															3				1					1			1		4
miR-149	4	3	8	159	5		10	4	1					80	13		1	15	11	2	4	4	30	115	19	6	40	557	1	16	42	2	48	138	49	2	47	117	51	1	101	212	28	3	11	34	10		4
miR-149*																												1									1				1	3
miR-150	23	5	51	1518	44	156	105	30	24	130	8	2		368	100	3	47	74	39	74	28	21	183	1273	206	12	557	1041	14	404	298	13	293	1758	907	76	232	7069	174	3	821	1282	125	4	109	2416	28	1	3
miR-150*				1			1			1					1					1			1			1		5		2	2		2		2		2	3	1	1	1	3				1
miR-151-3p	22	23	44	262	82	82	146	25	49	159	11	18		67	107	16	13	23	156	39	101	13	184	72	214	44	59	1981	9	106	821	54	848	248	756	4	660	188	643	7	256	1612	876	13	60	313	117	2	63
miR-151-5p	275	94	615	2050	478	469	3177	86	338	1087	46	108	28	117	2985	44	249	188	2294	512	1650	106	3791	775	3560	280	914	11367	35	1390	6981	145	9188	714	7879	54	13688	2108	7532	317	3952	12053	13879	86	1382	2953	2228	74	405
miR-152	15	15	48	103	40	14	211	9	54	17	4	2	1	30	25		2	9	50	6	94	9	136	22	60	11	21	528	2	14	164	1	267	23	344	1	602	40	77	1	61	719	138	2	36	108	29	1	2
miR-153				11	2		8		1	1				1	1			2	3	1	9	1	8	1	2		2	15			7		45	7	16		28	5	3		13	18	13		1	1	6		2
miR-154	1	2	6	3	2		12		6	2		1			5		1	2	5		10	6	7	10	3		5	55		6	3		32	4	22		25	12	13		14	91	19		1	11	3
miR-154*		1		1	2		5	1	1		1				3			2	5	1			2	5	1	1		9		2	4		19	1	10		7	7	6		2	24	4			4
miR-155	4	42	3	312	13	1289	33	14	9	742	1	6	1	218	22	1	6	48	34	23	19	13	32	203	17	14	9	652		14	60	14	85	838	200	28	137	1076	68		48	1574	38		28	80	10
miR-155*						1				1														1				2						1				1
miR-15a	92	234	28	1356	407	582	336	48	75	562	3	4	4	540	148	2	727	244	202	34	126	24	990	1509	689	43	1043	8839	107	277	641	38	1116	2458	3027	152	823	2667	752		567	3755	413	5	276	605	199	20	53
miR-15a*		2		5	3	8	3		2	7	1			12	2		2	2	2		2		3	1	3	2		79	1		4	1	3	3	5	1	6	7	2			30	2			6		1
miR-15b	101	453	127	12388	375	1165	1283	332	55	956	13	19	6	532	837	14	3621	1710	1747	280	188	166	1078	5434	1046	254	3584	23398	353	1506	3218	244	4633	6051	7061	844	4457	14854	2343	2	7123	12993	2127	47	1054	2905	298	37	121
miR-15b*		2		23	2	9	4	3	1	8		1		1	12		38	10	13		1	1	6	5	6	4	7	156	4	4	20	2	8	21	33	6	14	16	13		2	106	5		16	2		1	1
miR-16	177	412	70	4243	643	1434	1292	155	78	1130	13	17	2	484	310	2	839	304	525	127	204	48	1445	1635	1717	81	823	15076	120	488	1676	43	2174	1668	5355	169	2393	5202	1554		1756	10406	1295	10	430	760	273	46	33
miR-16-1*		2																	1						1			9			1		1				1	1	2			9	1			2
miR-16-2*	4	2		72	2	14	25	1	1	6	4	1		2	13		35	5	9		8	2	15	24	14	9	39	978	4	78	39	6	65	127	106	5	96	141	32		48	823	43	1	31	31	4	1
miR-17	25	32	19	12	82	117	39	77	38	281	15		2	7	10	1	51	8	40	3	39	4	17	6	27	4	3	91	9	19	19	2	7	2	18	3	26	6	15	2	1	50	21	1	23	44	24	1	3
miR-17*	12	5		147	56	196	59	13	23	555	1	4	1	7	169	16	47	32	179	22	59	6	121	41	141	38	42	1038	10	87	209	16	207	41	173	7	238	135	336	23	96	575	617	11	137	242	83	4	122
miR-181a	22	351	25	1667	94	428	323	140	48	429	23	83	4	697	226	32	46	209	614	198	100	20	417	496	341	222	194	7065	13	515	1274	48	1236	664	1058	105	2432	3546	826	13	8907	11252	2525	22	442	1758	149	18	97
miR-181a*		3	103	14		4	5	1	1	2				3	8			2	8		3		10	6	2	3	5	38	1		9		18	29	31	1	8	29	8	1	43	46	7		10	6
miR-181a-2*	1	1	2	4			2											1	6	1			1	1			3	11			3	1	9	2	2		5	3	10		15	9	6		4	4
miR-181b		45	2	62	15	55	13	27	6	62	4	1		34	16	2	3	25	31	1	9	3	59	42	27	3	31	731		84	47	12	174	112	89	4	133	105	87		183	1744	133	1	37	35	9	2	4
miR-181c	3	20	2	482	4	20	13	7	2	6	1	2		82	17	2		33	29	5	6		64	126	55	4	53	99		25	33	4	104	156	37	4	62	363	79		369	168	180		19	410	9		4
miR-181c*	1	1		3		4			1	2					2				5		1		5	3			2	3		1	4		8	2	5		8	3	5		2	8	16		3	9			6
miR-181d		2		4	2	2	10		2		1			2	3	1			3		2		10	4	1		2	11		2	4	1	22	2	10		26	5	6		5	42	21		4	5
miR-182	1	40	2	235	5	21	6	20	1	33	1		1	61	16		42	267	36		1	1	4	121	9	8	77	672	22	21	16	5	12	222	36	20	79	135	30	11	184	509	45		88	1210			4
miR-182*																								1
miR-183		18		36		6	1	6	1	4				6	6		23	54	19		3		2	26	11	2	8	192	1	5	2	2	1	33	7	6	11	21	9	2	30	113	7	2	14	142			5
miR-183*		2		2		5		2		9				2	2			8	3					6		5	1	51		4			1	11		2	2	6			5	33		1		7			1
miR-184				97		1				1					5			2	5	16				1		5	1	8		95	2		16		1			12	27	2	22	3	138	1	1	10
miR-185	38	71	104	633	65	414	236	53	62	393	4	24	8	225	86	22	800	166	118	63	27	3	308	119	242	191	134	8894	41	232	258	70	281	241	1659	31	3434	823	317	108	363	9447	298	19	291	1130	50	32	26
miR-185*									2					1							1		1					2		2					1			1			2	2
miR-186	22	40	120	230	106	47	280	63	153	63	14	2	2	128	134	7	40	13	274	31	153	10	446	65	358	47	50	2223	4	165	1370	14	1097	339	1003	7	1369	360	872	26	327	2002	1894	6	155	291	269	4	103
miR-186*	1	3	1		4		8	7	13	1	2	4	1	5	1					1	2	1	19	9	6		3	27		2	3		3	3	4		6	2	12	1	14	7	16			2	3		1
miR-187				1											1				5		1			1				250		1		1	28	12	4	3	1	5	5		15	120	12		16	5
miR-187*																				1																		1			1
miR-188-3p						1	5		2	3				1	5				10	1	2		5		2		2	4		1	14		11	5	2		31		12		3	8	15		1	2	8		1
miR-188-5p		3	1	16	6	15	23	4	9	33	2	1	2	5	5				21	1	6	1	22	15	14	1	14	60	1	5	57	1	53	12	19	4	166	23	59		17	56	36		6	25	19	1	17
miR-18a	5	10	4	9	10	56	6	14	8	126			1	8	5	3	21	16	3	3	14	6	4		2	2	3	63	1	7	2	2	7	12	6	7	7	11	3	3		30	2		6	8	7	1	3
miR-18a*			2	4										1	3			2									3	49						4	2		1	6	1			10	1		1	2
miR-18b								1		1					1		2	1							1					1								1				1
miR-18b*						1		1									1						1							3												1				1
miR-190	1	7	4	14	15	1	32	2	3	7	1	2		4	4		4	2	6		17	3	16	7	8		2	28			21		86	3	72		42	4	21		16	46	26		17		2
miR-190b				3				1							8			2	4		4		1		1		1	10		1	1		2				3	1	1		82	10	5		10	1			1
miR-191	203	143	376	2788	317	1366	1127	126	214	3867	32	196	13	370	1530	142	508	283	2117	1994	276	43	1299	1301	2774	654	1078	8314	176	3001	4809	422	4298	1608	4461	86	5126	4087	8033	67	4191	9267	10578	190	1104	2283	427	66	300
miR-191*	1			1			1	1	1						3						1			2	3		2	4			2				1		1	2	4		2		1		2	1			1
miR-192	134	506	5	9	7	9	211	7	7	840	1	22	71	8	30	2	30	22	24	264	62	27	15	11	25	6	21	5	9	217	39	14	23	43	14	10	14	22	42		12	15	44	1	20	11	30	1	1
miR-192*		3								23	1	1			1													2		4	1		3					2	2				1		2
miR-193a-3p	25	97	51	1023	19	33	105	84	44	128	3		2	53	54	1	16	71	34	10	41	2	206	227	53	8	299	1643	5	82	76	8	197	127	151	20	726	970	157	7	1260	738	262	13	54	961	85		20
miR-193a-5p	9	6	49	20	20	4	36	6	32	6		1	1	4	53	4	18	8	35	4	29	2	111	24	131	7	22	511	7	15	164	1	109	11	130		404	29	166	8	49	206	132	1	70	36	53	1	63
miR-193b	15	35	28	447	24	10	28	29	14	17				42	7	1	11	44	19	8	16	4	54	142	89	12	162	625	32	67	44	2	59	60	99	17	220	505	84		347	358	84	3	14	54	43	31	11
miR-193b*	1	2	17	17	3	2	17	2	6	2	1	1	1	5	1	2	2	1	10	23	5	1	15	8	35	73	8	161	1	26	24	6	9	6	39	2	146	10	34	24	14	114	25	4	2	13	8	25	5
miR-194	2	206		25	5	7	16	7	2	570		2		5	1	1	4	3	3	13	6		6	2	1		9	107	2	37	7	1	17	10	17	2	22	24	7		27	109	22		3	13	3	1	1
miR-194*		1			1					5																													1
miR-195	231	131	166	2864	604	130	3071	20	176	165	26	18	4	83	597	1	69	53	1409	179	555	82	2356	1231	1420	26	964	1965	20	329	4293	13	8741	508	7144	26	5165	1135	2549		4732	6704	5064	3	501	322	715	9	24
miR-195*		1	2				4								1				6		3		3		5						5		13		9		12		9			2	14		1		6
miR-196a	41	8		23	449	71	702	12	1	127	2	1		32	2	2	9	10	241	30	5	3	26	6	1301	2	5	456		60	1635	5	273	31	607	5	60	16	8		2	150	61		2	15	1		1
miR-196a*	1				4		1																		3			3									1
miR-196b	9	58	28	141	75	4	444	27	185	19	44	2		28	19	1	2	6	226	9	601	19	361	42	94	7	5	387		37	796	1	1611	64	230	4	1466	69	292	9	4	412	761		9	221	129
miR-197	11	12	48	88	17	6	13	7	5	14	1	1	4	48	18	1	20	8	16	34	11	1	122	122	196	3	290	508	10	62	45	6	53	60	299	6	60	196	315		265	351	94	3	26	50	16	4	28
miR-198																																															1
miR-199a-5p	72	81	201	404	379	58	783	39	207	51	52	90	2	42	153	4	22	20	607	47	431	23	695	202	426	76	85	2124	26	271	1241	2	1593	32	1114	5	1982	204	2503	4	179	4582	4264	3	131	524	475	31	284
miR-199b-3p	136	301	260	270	309	117	448	127	144	91	86	49	3	78	245	4	103	116	725	256	489	113	558	271	268	242	98	225	60	810	423	55	609	249	499	36	268	236	590	4	99	515	385	15	673	205	520	46	37
miR-199b-5p	35	20	83	222	99	31	296	14	26	32	20	33		9	88		4	5	551	58	218	7	291	143	166	39	15	1197	20	88	546	3	806	46	907	2	718	122	770	1	99	2248	1353		67	90	119	15	1
miR-19a	16	51	43	418	64	144	127	56	19	269	24	4	4	122	81	4	103	52	96	7	79	5	168	144	41	12	139	2626	6	32	126	11	665	366	524	23	394	493	178	8	308	1178	335		214	345	29	2	11
miR-19a*		1		8						1				1									1					10									1	4	2			4	1		1	1
miR-19b	103	162	300	1492	234	458	538	125	115	993	41	4	9	285	417	29	292	211	428	45	294	23	915	572	297	53	598	8370	35	212	858	56	4260	1508	2363	75	1744	1727	1197	30	1389	4205	1979	6	1336	2484	299	6	176
miR-19b-1*				1						2				2				2						1										2		2	1	1				4				2
miR-19b-2*																																														1
miR-200a		232		697	5	161		134	1	237	7	2		115	128	1	6	42	112	22	5		2	153	9	51	4	5628	1	123	4	10	9	264	28	22	30	158	28	1	665	2264	148	2	181	313		1	3
miR-200a*		4		65		8		3		12				5	4			3	10	13				7		11		267		20		7		52	1	2	1	46	1	5	46	175	7	1	4	26		4
miR-200b	2	903	1	6039	11	775	1	242	2	2395	11	19	2	426	3401	11	7	155	705	139	14	10	10	511	18	146	76	21270	8	667	20	74	47	1824	83	148	114	2884	1050	6	9179	9553	4292	13	1086	1359	3	3	3
miR-200b*		7		68		6		4		14				3	27			2	19	7				8	2	6	1	379		8	2	2	1	8	1			38	4		50	218	19		27	40
miR-200c	1	1217		6780	25	1048	4	770	22	12355	48	106	8	1160	2742	35	65	2322	1265	76	13	17	3	816	37	172	131	44907	18	717	37	194	62	1327	201	1026	146	4154	740	9	16865	18294	3006	39	855	6578	4	7	8
miR-200c*		1		15				3				1		5	1			6	2					6			1	45						7		3	1	26			37	10	2		1	16
miR-202			1	1																1			1	1	10	1	3	3	2	20	1	2	1		4		1		1				3	1			4	5	37
miR-202*			2	8			3				2				1		5		8	6	2		23	20	60		31	14	16	15	19	1	27	2	39		24	5	19		10	21	12		4		12	8	12
miR-203	2	35	3	486	2	31	1	143		20	1			13	8	8	5	132	15	14	4		10	250	31	106	33	14191	2	251	3	23	29	270	86	31	66	700	19	2	53	1999	22	4	46	216		2
miR-204	7		57	67	12	7	44		24		5	2	2		66	1	4		138	7	85	11	115	47	77	3	60	101	3	8	198		1531	10	1114	1	647	65	1112		199	116	1087	1	131	128	18	1	54
miR-205		5	8	22151	24	768	1	854	1	4	1	3	1	5921	20	13	118	5306	3	5	1	53	13	3738	32	431	512	76176	6	2315	3	261	106	7573	299	929	222	18199	185	57	137	9714	4	41	83	11255		24
miR-206				2														2		1	2				4	1		5	576	3	2		1		2			1	2	1	4	1	2	1	23	2	3	1	1
miR-208b																													9					1
miR-20a	10	45	10	442	59	119	186	31	12	454	2		1	8	25		77	48	62	4	118	11	117	45	53	8	28	3348	7	9	67	2	129	40	289	22	422	151	77	2	91	1563	163		59	117	18		5
miR-20a*	3	1	2	63	8	45	31	6		105		2		2	32		2	14	31	7	14	1	27	10	23	6	6	194		5	59	2	77	15	52	3	47	48	62		45	162	164	1	28	10	10
miR-20b			2	13	4	10		8	1	48		1					9	2	2	2	1	1	3	2	2	1	3	67	1	13	4		2	1	17		15	13	10			31	10		1	19
miR-20b*				1		1																						2							1		2	5				1				2
miR-21	468	20814	535	120815	2658	26147	11868	5423	9332	16574	309	862	15	23002	6590	78	1084	7970	9589	1047	6800	3860	9004	13355	3348	5271	1474	377693	79	6432	17716	1148	25320	27539	119248	3894	79547	67635	14005	19	15128	476438	16897	351	2568	26304	2208	1309	86
miR-21*		120	1	3179	4	71	11	150	12	52	2	2	1	437	22	2	3	301	18	4	3	7	2	414	15	15	56	326		28	65	13	60	1496	113	249	54	3690	41		241	461	23	4	2	1681	5	1	2
miR-210	3	26	6	54	4	23	22	22	12	23	1		2	49	22	2	1	3	31	3	12		17	23	18	83	4	4266	2	23	61	7	19	26	27	8	91	21	25	20	12	821	63	3	18	480	10	3	5
miR-211				4																2				4						2				4				1					1
miR-212		1		48			4	2	1	1				1	1				1		1		3	15	1	3	5	152		28	2	2	13	37	43	2	19	109	6		10	261	11		2	9	1
miR-214	58	172	125	769	206	25	691	14	105	40	17	8	3	31	77	2	16	23	273	17	363	22	364	194	198	30	106	613	1	56	737	1	1464	31	616	3	1747	177	536		342	1512	737	4	91	735	91	1	43
miR-214*	4	6	7	31	4	1	30	2	1	1	1			1	5	1		1	13	1	38	3	27	13	8	11	6	130	1	7	58	1	135	9	63		99	18	27	1	17	213	56		1	49	12	4	7
miR-215	4	95					4			37		1		1	4		2	1		14														2											3
miR-216a																																		1	6		2					9	1
miR-216b																												1							1														1
miR-217																						1													2							3							1
miR-218	8	8	53	68	31	5	243		63	6	6	2	1	5	181	1	4	1	93	27	185	9	307	145	98	6	141	177	7	27	673		1783	34	759	2	1203	105	642	1	450	244	393	1	209	79	93	3	6
miR-218-1*			1	1			2		2										1				2							1	3		7				3	2	7	1	3	2	3		1	1	2
miR-218-2*																																					1					1
miR-219-1-3p															1																										1								1
miR-219-2-3p
miR-219-5p	1	2		4	1			1						2	3			2	1						2			8		2	1		1	2			3	1	2		4	6	3			1
miR-22	14	181	128	1361	48	26	312	93	477	36	20	6	2	306	138		43	357	116	18	53	8	799	2776	521	42	1957	1826	17	83	542	5	531	1322	767	103	2964	2975	204	15	1199	1722	131		88	4522	92	18	126
miR-22*		13	6	122	2	2	29	6	16	6		2		4	11		2	8	9		5	4	48	16	15	5	10	234		16	48	2	38	48	83	7	238	120	13		54	313	3		2	46	13	1
miR-221	12	277	62	1097	151	69	216	125	224	53	101	4	1	362	206	1	5	25	94	13	106	13	182	150	366	54	67	8955	1	99	250	12	235	434	260	37	864	850	310	7	562	2319	356	9	95	965	46	55	13
miR-221*		4		18	1	3	8	1	2	2	1		1	1	17		1	1	5		3		9	14	1		2	79		3	8	1	10	20	16		19	19	18		7	28	28		4	9	3
miR-222	10	92	30	948	67	155	245	71	97	98	28	10		165	233	7	10	23	153	19	95	12	101	108	131	27	43	6035	1	91	345	4	152	449	145	1	458	643	319	1	248	1568	1040	5	43	1216	89	7	11
miR-222*		3		2		12		3	1	4				9											1	4		23			1		2	2	2	28	1	1				2	1
miR-223	5	53	54	1422	14	319	198	330	26	799	9	12	5	453	128	3	261	347	37	30	61	110	119	404	70	29	129	19947	5	218	171	50	647	1639	4058	305	741	3095	235		1048	61747	66	30	144	416	12	9
miR-223*				1		1				5				1	1		1								1			19			1		4	2	8			1				38				1
miR-224		34	15	353	11	39	28	56	20	50	2	1		1	4	2	11	10	18	8	6	5	15	5	21	21	3	2021	1	44	79	11	47	15	64	3	171	136	63		13	712	30	23	3	43	14	2
miR-23a	336	733	571	889	813	278	1137	522	1583	267	151	47	11	422	1936	15	503	4079	1138	233	797	158	1306	1226	1638	214	467	2714	210	793	1745	131	1826	1506	1370	545	2496	1388	1962	9	653	1766	1518	47	1129	1475	735	91	94
miR-23a*		2			10				5					4				1						1	22	1		19	1	2	1		1		5		2	1	16			6	1		1	3	2		1
miR-23b	342	357	408	288	1046	120	1644	280	1106	122	313	30	10	183	3865	9	292	4371	2462	211	1456	116	2273	1120	2300	114	886	930	135	367	2731	78	2974	1509	1721	463	4071	767	3226	4	1172	960	4206	19	1726	582	1159	19	47
miR-23b*	1	4	2	2	2		4	1	1	1				5	4				4		2		5	3	9	3	7	27		1	4		9	4	11		24		12		12	4	11		4	2	2	1
miR-24	120	591	267	1259	1369	279	1112	354	1574	298	195	11	13	767	410	9		258	538	42	564	50	1608	1018	679	106	581	10722	24	455	1282	56	3136	1181	3088	30	4895	1152	1177	24	971	8156	1400	15	478	1796	381	9	57
miR-24-1*	1	6			5		5	1	16	1	1			7	11			2	6				5					2		1			7	3	2		1		1		1	2	1		2	2	4
miR-24-2*		7		6	1	7	4	1	14	3	1		1	4	9	1	10	24	3		1	1	6					2		1	2		4		1		1	2	2	1	1	3	1		1		1
miR-25	10	88	61	797	77	116	135	103	18	149	11	12	1	222	162	2	122	65	434	55	117	25	169	111	309	110	103	3378	36	188	887	35	561	260	669	26	636	939	934	33	507	2456	1583	12	142	620	52	81	25
miR-25*		1		22		4	4			4		1		7	1	1		3	3	1	2		3	4	4	4	3	400		9	2	1	6	5	12	2	14	26	8	4	5	146		2	1	60	1	1
miR-26a	1784	1865	1542	28696	4778	3240	15412	900	680	3735	228	443	29	4985	6906	32	734	1438	9817	2025	5623	733	13960	12718	15042	837	13096	31592	287	2854	35159	334	54672	13914	43577	768	40846	34642	34952	3	67694	63056	62961	67	7240	6109	2520	46	412
miR-26a-1*		1				1	1								2				1		1		2		4			4			12		13	2	4		5		6			2	4
miR-26a-2*	1			14	1		9	2		2					20		3		9	2	8	2	19	9	11	2	6	32	1	4	106		170	5	55		73	7	125		23	29	143		3	8	11
miR-26b	132	121	140	1877	1034	658	2565	41	154	637	46	39		110	1258	7	371	114	2366	280	944	81	3752	840	3024	91	890	9719	72	339	6718	39	11920	994	8694	49	11567	2014	4488	1	4275	14448	9383	14	1983	353	824	8	16
miR-26b*			3	3	3	1	7	1	1					2	10		1		5	2	4		9	3	8	1	1	84		27	25	1	36	8	44		8	23	36		11	143	58		5	2	10
miR-27a	240	440	210	329	640	812	387	241	530	896	28	41	14	387	361	9	244	1240	255	79	234	98	667	693	203	115	145	1515	44	600	271	154	534	1260	825	389	456	555	362	30	150	943	198	28	427	386	580	73	30
miR-27a*		6		18		5		8	2		3		1	14				2	1					19	3			31			1	1	1	6	11	1	8	15	1	1	11	3	1		6	41	2
miR-27b	537	341	421	228	1624	572	1122	171	1058	1037	98	71	50	241	1401	14	245	1054	1133	235	1061	163	1375	480	620	202	285	1379	60	745	904	251	1561	1718	1416	366	1116	391	921	40	470	975	1048	19	1264	283	1093	50	77
miR-27b*	12	31	11	344	5	3	119	27	18	1	2			47	38		1	15	26	4	107	3	70	1548	54	10	458	851	1	9	147	2	187	1747	204	53	625	1926	106	2	1817	416	279		20	836	29	1	3
miR-28-3p	57	37	157	303	183	180	950	13	170	368	17	93	3	67	198	17	13	25	350	240	589	47	474	66	1035	366	77	2248	7	301	2148	26	1238	56	1194	11	2730	230	1592	12	267	3133	2686	24	68	276	258	54	42
miR-28-5p	87	205	97	431	112	115	524	23	184	194	24	7	8	243	244	1	9	26	168	3	416	29	661	273	401	23	429	1918	2	24	915	2	1698	147	1164	16	1775	492	717	3	630	1952	1107	2	142	452	341	1	9
miR-296-3p				1					1				1		2			1	1					1	4		1	2			2			1		1	2	1	4		1	1			2	2			1
miR-299-3p			3	3	2				3	2					2				6		3	1	8	3	38		1	30	1		9		21	3	11		21	7	10		5	48	16		3	1			7
miR-299-5p	1	3	2	7	3	1	4		1	4				1	4				6	1	2	3	12	15	15	3	16	16	3	1	13	1	81	2	40		18	10	11		33	28	7		6	1	2
miR-29a	320	413	447	4619	904	1398	2532	220	341	1399	44	57	21	1127	1579	16	144	466	1753	354	894	144	3642	2287	1331	106	1422	6129	53	896	3336	93	7090	4587	6524	121	5014	8132	5383	9	6775	16713	10438	16	1230	1964	1226	41	256
miR-29a*	7	4	18	51	3	6	70	4	9	4	1			11	77	1	1	13	60	2	106	8	273	87	79	8	88	353	2	29	207	1	473	133	309	6	407	202	387	1	175	531	856		70	165	107		47
miR-29b	131	188	154	179	383	491	337	232	380	343	89	17	9	447	284	2	126	297	102	73	249	44	4308	2673	1988	21	2021	3618	61	473	1101	57	2024	2985	3302	61	2439	3423	1566	2	1889	8825	2110	4	884	832	281	4	70
miR-29b-1*		2	2	8			8	5	1	1				4	3		1		2		8	2	6	3	3		7	17	1	4	9		20	3	9		27	15	23		6	26	26		1	16	8	1	1
miR-29b-2*	1	2		7	8		8	1	6	2			1	5	5			1	8	1	10	2	6	5	5	2	5	41		8	50	2	15	2	32		96	13	50		27	89	85		3	3	12		1
miR-29c	186	205	159	300	627	491	376	147	180	467	60	17	11	502	353	7	124	230	160	132	330	48	1879	936	526	21	869	3504	26	272	1230	43	3202	3411	3450	54	2783	3602	2593	3	4383	10108	5668	9	1012	1102	477	35	103
miR-29c*	10	9	13	102	13	9	29	2	10	10		1		46	41		6	11	8	2	23	3	95	53	43	6	199	288	6	59	68	5	149	242	243	10	177	299	250	1	288	370	203	1	37	112	33	1	21
miR-301a	3	16	4	46	14	33	47	16	9	17	1			32	16		6	5	24	4	20	1	22	10	21	6	4	211	1	9	78		67	8	56	2	120	29	53		49	160	122	2	18	14	16		1
miR-301b		1		2		4	1	1	2					3	1		1		2			1		1				22			3		5	2	6		3	6	1		7	20	3		1	2
miR-302a*																																													1
miR-302b																																			2
miR-302b*																												1													2		1
miR-302c																																			1
miR-302d																							1					2
miR-30a	28	243	49	1616	51	165	318	4	29	323	3	11	4	214	131	1	22	30	148	20	114	8	380	232	96	10	261	555	13	55	394	4	988	189	1201	24	1083	339	261		3019	1533	490	2	265	531	40	10	5
miR-30a*	5	44	30	143	22	70	115	4	22	154	5	16		15	272	11	26	16	248	152	145	13	323	98	402	122	502	462	27	647	3268	47	3199	190	2327	18	4992	466	1752	5	3724	2509	3451	133	307	483	189	21	15
miR-30b	64	52	117	192	102	87	299	43	40	246	12	4	4	100	218	1	79	107	255	87	185	36	117	112	107	38	63	149	15	282	129	26	230	220	183	35	167	244	138	1	420	156	114	6	223	147	97	1	30
miR-30b*	1	1	2	2	1	2	3	1	2	4		1		2	10	1		1	17	2	5	1	13	5	17	6	5	48		6	45	3	32	5	33	1	23	13	41	5	24	18	48		13	7	3	1	7
miR-30c	55	52	81	213	110	136	313	37	27	133	7	10	2	61	211	1	183	153	144	56	150	33	176	154	122	34	116	235	37	276	82	22	163	105	273	27	143	147	107		205	277	79	7	283	146	114	3	10
miR-30c-1*	1	3	3	18	2	4	8	2		7		2		2	5	8		4	5	14	2		17	25	35	26	35	132		66	33	17	66	23	84	2	58	37	38	43	58	89	30	3	13	41	7		6
miR-30c-2*		1	2	6	1	2	4			4					8	1	2		11	4			10	3	11	7	8	12		20	17	1	17	2	48		38	5	13	3	32	25	18	2	13	13	5
miR-30d	105	225	172	3767	219	122	515	177	58	316	7	32	5	1023	276	7	108	340	269	98	319	30	949	2469	542	42	4149	4494	63	221	1140	52	2369	3368	4424	177	1544	6611	1150	1	15298	4489	1450	10	620	3392	63	11	38
miR-30d*				4			3	1		1			1	3	2			2	9	5	4	1	4	3	6	4	3	37		2	33		37	2	30		27	8	17		22	20	20		3	9
miR-30e	35	105	50	2038	62	364	373	77	25	388	7	7	2	544	117	5	27	146	126	22	119	10	347	401	83	16	295	3326	7	60	396	18	1333	1146	1116	80	857	1435	407	1	1381	3748	733		236	907	61	4	16
miR-30e*	36	34	46	201	79	185	181	30	19	204	14	76		46	304	34	69	134	205	742	282	27	409	392	539	365	723	2194	56	855	4303	451	4767	1227	3550	98	3859	2655	3540	19	3650	3861	6082	95	327	568	146	25	19
miR-31	1	74	2	919	4	215		174	1	227	2	1	7	438	36		17	293	16	10		6	3	519	3	44	35	3188		72	1	17	18	1035	23	91	13	564	11		338	1174	31	2	137	2273	2	1	1
miR-31*		3		43		2		16		3				7	5	1		25	2	2		2		41		9	3	434		29		2	2	166	5	16	5	40	2		31	129	6		14	75	1	2
miR-32	6	21	3	111	12	30	42	33	12	31	3	1		39	68		35	38	83	5	17	11	63	82	16	2	23	598	6	32	80	15	173	151	374	15	167	226	79		191	610	113	1	77	12	12	4
miR-32*		1		8		3	7	4		3	1			3	11			2	13		1	1	9	4	3	2		56		3	23	2	33	6	38		26	10	14		23	83	39		15	1	3
miR-320a	271	638	1184	5508	1064	168	1736	155	846	316	74	49	34	2992	577	30	136	378	884	199	186	20	832	1867	3500	73	2284	8833	48	242	1990	7	898	542	1605	148	4800	2736	3296	122	3245	4819	3329	9	351	8686	580	163	1107
miR-323-3p		1	1	2											1				5	1			2	1	3			6		1	2		9	1	7		2	1	8		3	13	3
miR-324-3p	3	18	5	60	11	1	20	10	12	4	2		1	50	8		8	5	8	4	16	2	26	39	37	2	90	154	1	16	38	1	89	14	76	8	114	108	34		150	96	31	1	7	158	10	1	9
miR-324-5p	5	41	24	269	34	23	78	20	38	44	2	2		38	15	1	6	13	49	10	72	1	74	87	108	12	36	783	3	20	147	4	124	35	174	13	457	167	75	1	189	550	120	1	22	369	19	8	13
miR-326			3		4	1			3	2					6	2	2		2	7	1	1	8		17	1		50		15	5	1	8		35		15		17			66	7	1	4		1		4
miR-328	6	2	8	3	18	1	6		2			2	1	2	6		4	1	4	1	14	2	44	5	62	3	18	29	4	15	33		19		57	1	59	9	82		16	52	73		8	3	20	8	20
miR-329	1		1	4			2	1	2		1		1		2				11	2			3	13	2		5	13		2	2		22	1	21		9	21	9	1	4	21	3		2	1	3		1
miR-330-3p		1	1	2	2	4	3	2	2	1				6	2			2	3	2	1		3	2	1		1	33		1	3		4	1	3		11	11	3		3	24	3		1		2
miR-330-5p				1			1							1	1			2					3	2				16			1		3	1	4		3	4				11	1		1	1	1
miR-331-3p		31	6	2	29	1	38	19	33	6	12	1		5	40		2	5	15	3	18	6	49	6	53	2	5	164	3	15	52	1	101		57	3	135	3	55		2	111	65		18	12	24		1
miR-331-5p		1	1	5	5		7		1	6				4	3		1	2	1		4		3	1	11	1	4	55		2	16	2	15	7	15		29	14	11		19	40	10	1	2	5	3
miR-335	130	85	82	2239	217	506	1954	34	35	959	36	353	3	683	3874	49	577	336	2815	1299	1106	26	2998	886	2525	730	2647	3092	221	2529	6324	250	6556	893	2613	136	10386	3341	14871	71	12368	2107	29597	120	882	2015	1557	1075	49
miR-335*	1			38	2	3	10			10				9	10		9	15	15		14	1	11	6	9		4	127	3	6	41	5	69	16	30	7	31	25	71		65	39	62		10	5	2	1
miR-337-3p	4	4	4	16	6		50		7	1	2	3			47			3	36	11	83	5	49	56	31	2	16	146		24	143	1	707	7	310	2	245	60	184		71	245	131		13	1	26	2	1
miR-337-5p		4	2	1	1		2	1	1										1				2	2	1		2	5	1	1	1		6		3		4	4	2		2	3	3			1	3		1
miR-338-3p	16	46	11	30	12	5	23	9	5	41	4		1	23	24		25	28	7	4	10	2	14	26	9	1	21	220		17	12		40	16	770	4	69	36	5		64	379	30		13	16	4
miR-338-5p	2	6		6			5			8			1	3	2		1	3	1			1	1	4	3		6	38		2	3		12	2	116	1	8	12	2		44	70	8		1	1
miR-339-3p	8	15	16	244	16	26	20	12	5	23	1		5	50	28		3	22	26	4	27		48	372	42	2	269	180	1	16	45	3	156	414	107	16	92	866	144	6	649	205	166	1	56	694	17		69
miR-339-5p	5	3	2	29	22	37	11	2	16	22			3	19	13	1	17	25	8	3	12	1	27	49	17	4	30	195	1	50	17	8	34	40	80	11	53	80	33		33	124	30	1	24	49	13	3	24
miR-33a	2	101	3	19	5	1	6	12	10	6	12		2	42	6	1		7	1	3	12	1	7	11	2	4	27	58		27	6	4	21	5	10	1	15	15	25	7	22	17	66	1	12	32	7		4
miR-33a*		1		10	1	2	5	2	1	3	1				12		1		6	3	7	1	7	12	5		2	90		7	17	5	34	18	33	1	23	22	43	1	13	57	64			6	8
miR-33b	1	31	1	11	3	1	2	12	17	3	5			50	1			9	2		1		1	12			11	83		19		3	7	8	4	1	2	17	8	1	16	13	19		1	24	2		4
miR-33b*		1								1				1														3										1				2			1
miR-340	1	14	7	130	33	68	77	11	11	54		10		26	32		11	7	53	36	29	4	51	51	40	20	16	651	2	37	142	7	253	74	292	8	241	250	80	2	121	775	110	4	32	25	26	6	1
miR-340*				15		1	11	1		2	1				2			1	2	1	1	1	5		2			18			5		24	2	10		12	10	3		10	25	8		1	1	2
miR-342-3p	14	18	25	530	100	136	162	28	23	60	6	5		190	29	3	6	40	63	9	34	16	81	179	137	9	110	789	3	82	127	2	127	205	487	6	987	1243	142		197	1203	112	6	53	242	13	27	6
miR-342-5p		1		5	4	5	6		4	3		1		5							2		3	4				10		1			3	4	6		13	16	1		11	36	2			15	1		2
miR-345		16	3	63	4	6	8	7	3	3				56	27	1	1	9	11	2	7		7	18	19	1	3	130		20	27	5	15	23	17	2	16	29	88		51	132	69		11	80	43		19
miR-346			1	1																	1		2		2	1	2	3			1	1			7		8	2				9
miR-34a	17	85	24	161	30	106	30	60	28	185	9	1	5	67	16			29	19	3	44	4	32	34	15	24	5	2242	1	44	30	1	68	50	190	4	68	95	53	1	99	1405	111	1	37	61	8	2	8
miR-34a*	2	3	1	22	2	4	3			5					1			3	2	1	1		2	6	1	1		68		2	1		5	8	6		4	16	12		8	57	17		1	1		1
miR-34b				7		1					3				51		1						1	2			1	6						1	1			7	3		770	8	1		135	4			1
miR-34b*		3		4		1				1	23		3	11	14						1							5		1				1	1	2		1			334	26	2		31	8			2
miR-34c-3p				9		1			1		2			4	28			2	1		1							9			1		1	2	1	1	2	1			552	14	1		48	12			4
miR-34c-5p				16	1	1			3	2	11		1	8	15			1	1								1	12						2		2		1		1	769	27	2		46	16			1
miR-361-3p	1	28	11	386	20	7	10	22	14	8	3			241	8			27	11	1	10		28	204	13	1	179	100		9	18		36	367	42	22	68	1663	46		1550	87	50		34	506	6	1	14
miR-361-5p	17	30	37	484	94	50	160	19	26	123	2	2		35	121	1	4	17	193	22	61	8	154	120	290	36	105	1464	8	132	755	10	603	129	521	9	735	561	578	3	953	1788	877	4	148	139	52	2	9
miR-362-3p	3	7	1	39	5	4	29	4	1	10	2		1	5	6		1	1	27	2	11		24	16	2		13	111		7	40	1	76	34	52	2	129	59	51		48	103	52		11	17	16
miR-362-5p	2	2	3	44	6	5	15	5	11	17				15	7			3	10	1	15		21	8	4	2	6	95		5	26	1	20	8	22		110	27	32		18	73	55		4	64	9		10
miR-363		2	13	31	1	7	1		1	14				1	3		29	1	17	2	1	2	8	36	9		20	91	4	28	4	3	34	29	55	3	30	107	10		15	25	17		23	71	2		1
miR-363*
miR-365	17	41	34	442	113	37	208	49	41	217	1	11		31	734	5	61	88	458	99	117	25	432	120	4284	192	308	2504	63	518	6157	88	1312	158	1195	32	1170	377	5881	1	659	1390	4933	18	65	26	383	1	21
miR-367																																	1												1
miR-369-3p	1	12	6	32	9	3	42	1	24	1	3	1		1	94		5	9	127	26	36	11	33	76	54	4	33	155	8	9	323	3	1150	43	509	1	307	81	280		56	193	131		17	21	47	6	3
miR-369-5p		1		3	2		1		1		1				3			1	3		3		4	14	3		1	5		1	5	1	19		8		7	8	10		3	13	3				1
miR-370		1	1						1														1	1				1					2				3		1						1				2
miR-371-3p		1				1				1																															1	2
miR-371-5p																											1								2														1
miR-372																																	2								1
miR-373																											1								2	1		3
miR-373*																																														1
miR-374a	14	49	5	589	61	86	439	33	32	119	8	5		79	248	1	88	90	230	30	236	24	692	587	192	23	460	1532	9	63	779	12	3254	690	2395	39	1270	1270	625		1122	1944	796	8	268	36	119	2	2
miR-374a*		1		9	5	4	22	2	2	3					24		5	6	21	5	12	1	18	27	19	1	19	38	4	2	137	3	169	16	116	4	88	37	107		35	71	153		6	4	17	1	1
miR-374b	21	35	15	50	83	90	133	31	54	47	8	5		44	118	1	55	27	84	42	66	22	135	79	82	7	63	49	11	32	182	20	467	145	278	14	144	80	73		99	107	34	4	175	17	34	3
miR-374b*	5				1									2	3				2	1			3					1			6		5	3	3		1	1	2		1	2					3
miR-375		76		58		2	1			170	1			2	42	7		4	207	71	6			6	5	29	1	147	2	201				12	4	3	2	16		1	1345	19	74	4	37	32		1	28
miR-376a		3	2	1		1	2			3					6	1	1	1	7	8	1			3	4	2					5		5	2	7		1	2	4			5	4					1	1
miR-376a*		4		3			6		1			1			1				1				1	2	1		1	7		1	2		5	6	8		5	1	2		3	23	2			1
miR-376b		4	16	2		3	8			1		1		1	5		2		13	11	4	2	5	2	6	3	1	6		10	4		18	4	10	1	8	6	12		3	25	7		1	1	7		2
miR-376c	5	27	55	108	27	11	93	5	27	33	4	5		3	103	1	10	5	189	51	36	4	150	124	115	14	29	266	2	40	280	1	1173	60	439	4	381	193	463		217	610	530	1	53	18	77		12
miR-377		1	15	14	3	1	12	2	11	3	1		1	3	1				14	2	4		15	4	2	2	2	73	1	5	17	1	135	8	91	3	66	17	19		20	96	12		11	6	4		4
miR-377*			1	1	1				2	1											1			1			3	1	1				2	1	1	1	3	5	1		3	4				3			7
miR-378	24	14	107	268	126	155	147	18	318	406	26	2	13	22	1241	12	20	19	572	16	83	5	187	22	607	21	97	2227	195	61	1796	13	339	411	224	8	645	237	1431	41	377	765	2772	3	201	651	325	1	147
miR-378*		4	4	27	1	10	2	2	3	50			1	9	6	1	1		1		3		4	2	13	5	8	254	6	39	26	2	18	17	31	2	25	46	28	4	95	57	29		4	48	5		3
miR-379	1	2	10	1	7		8	1	10	2				2	4		1		7	1	9	2	7	4	7		2	17		1	14		69	1	31		37	3	15		7	33	17		4	1	3	1	3
miR-379*				2	1		4		1	1		1			5			1	7		3	1	4	3	1		1	11		1	11		75	1	25	1	14	5	8		4	25	4		1		2
miR-380		1					3		1									2	3		2	2	3	1				6			3	1	25		15		5	3	3			21	1
miR-380*																																	1				1					2
miR-381	1	1	10	21	5		11		2	2		1		2	3		2	1	5	3	3	2	18	11	14	3	10	123	1	13	30		138	7	77	1	36	28	29		15	238	31		9	7	4	5	3
miR-382		2	5	8			2	1	6	1					2			2	2	1	5		1	7	5		7	37		2	8		44		10		38	17	9		17	37	10		1	29	6		17
miR-383					2		1																		3		1								1		29		6				10						20
miR-409-3p		2	2	9			5		7			1			1	1	1	3	5	1	1		1	10	5	1	4	31		4	15	2	39	9	37	2	58	23	11	3	4	61	4		2	25	2		4
miR-409-5p		4		12			1	1	3										2		1		4	17			7	8		1	2		10	8	9		4	15	1		5	12	1			20			1
miR-410			1	2			3	1	2						1		2		3		1			1	2			9	1	1	3		23	3	15		8	3	4		2	22	3		1		1
miR-411	1	2		6			8			1				1	12	1	1	2	15	15	6	2	5	12	8	12	8	19		13	18		93	1	77		39	18	46		29	104	41		2		3
miR-411*				1		1	6							1	4		1		5		3	1	2	4	4	1		7		2	18		91	2	21		37	8	7		8	34	5		2	1
miR-421		2	1	33	10	6	27	6	11	12	1	1		4	8		5	4	5	3	11	1	10	4	8	1	1	143		1	32		34	11	48	1	106	34	7		35	189	11		4	6	2	1
miR-423-3p	5	13	10	22	18	5	7	2	4	1	3			15	12		1	14	6	3	8	1	23	7	24	1	15	238	1	6	9	1	18	7	29	2	37	16	14		21	72	21		11	31	10	1	78
miR-423-5p	26	26	75	176	82	49	136	10	119	41	18	12	6	134	230	32	41	113	84	96	35	3	158	208	473	105	223	1385	17	274	170	34	208	374	587	19	814	840	498	71	471	1241	437	20	132	329	75	56	190
miR-424	15	80	1065	1088	54	40	1033	84	123	44	225	12	26	39	3919	11	48	29	6383	487	229	56	674	1307	417	80	572	2537	9	374	3463	34	12159	639	1683	42	1939	794	1362	7	8970	2776	4295	8	3164	671	783	24	310
miR-424*	6	2	113	29	3	8	109	3	12	7	11	10		3	453	6	4	3	970	403	30	11	88	58	190	65	73	110	3	126	791	7	1907	26	154	7	397	58	367	5	839	165	750	8	392	92	60	12	114
miR-425		37	4	293	5	23	11	21	6	25				160	4	2	13	22	10	6	4	1	7	21	5	2	42	874	3	24	9	3	13	83	62	11	51	434	6	2	163	875	11	3	13	188	2	4	3
miR-425*	4	7	8	70	6	35	30	8	7	36		4	2	23	64	10	8	18	49	37	17	1	76	39	89	104	27	888	1	263	177	69	173	103	205	4	403	176	145	33	165	945	204	26	31	84	36	49	12
miR-429		32		128		16		24	1	24	2			21	44		2	6	24	5				18		7	1	580		25		7	1	50	3	3	3	67	6	2	279	339	14		82	17		1
miR-431																					1						1	4			1		1		2		2	2				4				1
miR-431*																						1											2										2
miR-432		6	5	10	4	4	9		9	6		8			12				28	28	3	1	6	5	29	11		133	4	27	86	2	117	5	97		108	6	60		6	273	35		2	7	10	5	3
miR-432*																																	2						1
miR-433	1		6			1	2		2						1				1	2	1		2	1	2		1	28		1	4		9		9		30	2	1		3	46				1	1		1
miR-449a										3	2		1	1	18				2		1	1		2	1			5							1						46				19
miR-449b									1		2			1	5													2								1					16				3
miR-450a	3	8	137	123	16	7	312	5	32	15	19	3	5	8	729	2	12	16	367	18	136	24	163	259	64	19	274	454	1	19	808	5	4437	141	753	15	1315	221	258	3	2005	703	510	1	534	272	122		122
miR-450b-3p		1							2	2					2				3	1			1	2	1		1	3			4		16	1	1						4	5	2		1	3			1
miR-450b-5p			4	25	1		40		1	2	5	1		1	142		3	4	63	16	7	2	11	44	13	3	69	50		12	128	3	801	21	137		111	30	53		275	76	60		50	9	3	4
miR-451	105	220	143	171	1454	496	534	457	104	240	78	1	14	192	443	2	5122	668	66	30	41	15	568	628	550	54	5145	11266	1079	43	409	95	331	519	2695	204	3623	1114	587	1	2097	2386	127	9	1914	257	45	22	6
miR-452		8	19	58	2	11	7	22	6	6					7	2	7	2	12	3	3		18	27	9	3	11	476	1	8	22	11	43	30	61		56	49	34	3	15	224	25	4	9	96	7		3
miR-452*		1	3	6		3	2	2	1	5				2			2
miR-453																																														1
miR-454	1	7	1	33	22	15	35	6	7	9	2	1		10	4		2	2	7	2	16		16	6	15			160	1	3	26		24	4	36		64	14	20		12	131	28		3	5	5		2
miR-454*				1													2										1	3		1	1		1		2				1			5					1
miR-455-3p	2	23	32	272	5	7	84	21	18	17	2	1		10	70	2	3	48	168	27	64	18	86	318	60	60	30	1711	2	280	159	24	1259	80	127	15	174	324	138		188	1290	156	4	30	53	42
miR-455-5p	1	12	25	89	5	2	34	7	4	15	3			14	8		1	4	46	5	51	9	15	34	21	5	4	368		9	37		260	10	26	2	91	43	47	1	72	271	119	1	6	34	7
miR-483-3p				3	3		1					1		1	4		3	1	4	4	1		3	4	23	1	10	14		16	1		3	2	32		2		54		29	7	28		7		1
miR-483-5p	8	1	5	10	12		8	1	4	3	1	1	1	29	4	17	4	1	7	7			4	14	14	14	23	80		42	1		18	2	65		41	3	23	8	177	89	23	1	27	30		4	1
miR-484	15	69	27	1156	57	65	45	85	36	66	2	2	2	304	41	1	41	105	40	14	19	12	47	162	83	18	398	2408	10	97	88	1	131	172	214	52	279	2634	89	2	1644	1229	52	4	36	834	32	25	7
miR-485-3p				1			1																2			2	5				1				1			5	2			7				1
miR-485-5p		2	8	2		77			1										3	1				18			6	3		1	1		10	3	7	3	3	5	1		4	4	5			3	1		10
miR-486-3p				1	1			82						6	1	1	5		1	3				1					1	1	1						2								2	1	1		1
miR-486-5p	45	11	74	16	220		15	17	20	32	6	2	17	50	64	2	1258	37	2	11	14	11	33	12	234	69	59	243	407	52	11	18	10	20	69	20	78	41	40		30	60	4	8	155	19	5	50	14
miR-487a				2											1									1		1		4		2			4				5	1	1			6	3				1
miR-487b		2	4	5	3	2	5		4						7		1		12	1	3	1	10	7	9	2	2	23		3	16		53	2	31	1	37	11	14	1	11	44	10			2	7		8
miR-488				2	1	4	3				1			1	25				8	3			7	1	2		16	13		2	15		38		16		14		13		137	15	72		11	8	3	1	11
miR-488*																			1											1			1										1		1
miR-489		1									1																	2						1	1		1	1	1		1	1			1
miR-490-3p																															1										1		1
miR-490-5p			1												2				1														4				1				4				1	1
miR-491-3p				1		1				1				1														3		2	2	1	1	1	1		1		2			3	2		1
miR-491-5p			1	3	4		1	1	1	1				2	5		1	1					3		3		1	9					2		7		5	1	2		5	8	4		2	7	1
miR-492		16
miR-493		5	1	2			5	1		1					1			2	8	1	8	1	2	4	4	1	1	54	1	1	17	1	50	6	33	1	54	3	17		3	84	17		3	2	1	1	4
miR-493*	1	1	1	8			15		4	2		2		1	8		1	1	31	4	16	1	11	10	11	3	7	95	1	3	59		277	8	101	1	205	19	90		24	212	80		12	3	6		1
miR-494	1	2	2	4	4		4		2	3					8			1	20		2		4	11	9		1	38			23		32	6	30	1	17	15	17		5	68	22		4	3	5	1	2
miR-495	1	6	10	23	2		21	1	5	4	2				4		2	3	14	2	38		9	29	12		9	150		7	15		122	3	58	3	198	55	36		89	214	50		6	28	10	1	2
miR-496										1														3			1	9			1		8	1	3		4	1				9
miR-497	28	16	59	143	81	14	183	5	54	11	10	3	2	18	118	4	6	5	256	33	121	7	351	72	139	6	69	243	6	115	462	1	574	57	485	2	547	61	404	2	216	707	821		83	80	254	2	59
miR-497*	2		2		5	2	20		17	2	3				14		1		14	3	6		14	2	8	2	2	17			34		63		26		106	2	18		2	33	32		5	1	4
miR-498				1										1				4										1											2
miR-499-3p																																			2		1
miR-499-5p	1	2	2	15	6	7	18		3	6				2	8	1			14	2	11		28	2	10		5	22	35		34		118	10	58		72	11	46		18	26	67		7	6	2	1	2
miR-500	1	4		26	8	2	19	1	3	22				7	3			1	8		5	2	10	2	9		1	75		4	21		11	4	11		41	13	23		22	67	22		5	12	3		1
miR-500*			1	4	2		5		3	2	2	1		2	5		5	3	7	2	1		4	2	4	1	3	4		5	3	1	4	3	3	4	2	6	2		3	4			5	15	5	1	15
miR-501-3p		5		27			3	1		2				6	3		1	5	7	2	1		10	19	6		37	22		1	7		5	44	10	4	21	122	6		45	11	7		1	30	1	1
miR-501-5p		3		21			2	1	2					8	1		1	1	5		4		6	2	3		11	37			10	1	5	10	6	1	16	27	13		41	23	8		1	30	3		2
miR-502-3p	1	2	6	2	5	2	7	1	4	6			1	3	6		5	1	7	6	1	1	8	4	10	1	2	2	1	7	9	1	6	3	5		11	5	12		12	3	9		3	7	4		9
miR-502-5p				7		2	12	3	2	7					1				2	1	5	1	3	2				23			9		5	1	3	1	28	7	10		8	27	22		1	4	6
miR-503		7	70	107	6	21	86	7	18	46	8		1	15	257	1	1	2	321	69	15	6	11	93	68	15	62	220	1	33	212	4	407	29	61	7	197	81	50		309	215	79		44	85	26	1	7
miR-504		1		3	3															1			1	3	6		19	1		1			1	1	5				2		6		1				1
miR-505	2	3	3	56	5	5	31	2	9	4				13	18		10	20	40	9	3	1	23	51	31	4	60	135	3	24	110	8	126	146	191	16	105	376	131	1	169	235	112	3	12	36	15	5	6
miR-505*	3	1	1	5		2	7			3				9			1				7		4	22	1	1	1	29			1		7	6	27	3	30	27	4	1	32	27	5		3	20			1
miR-506
miR-507				1											1								4								2		1								4		1			1			7
miR-508-3p				4													1		1				4		1								1				2				10		2		3
miR-508-5p				3																							1								3			1			9				1	1		1	3
miR-509-3p																									2										1		1				2		1		1
miR-509-3-5p																																					1	1			4								1
miR-510																			1												1				2		3									1		1	7
miR-511																					1		1	1	1	1		7			1			4	4		3	4				6	1			2			1
miR-512-3p				9
miR-512-5p																												1							1
miR-513a-3p																											1			1											1
miR-513a-5p				1	1										2								4	1	1		1		1	1			2		2		8				7	3			4	2
miR-513b										1					1								1	1	1	2	2	2							3		5				13	1			2				1
miR-513c													1		1		1		1				3				1		1				3		2		3				13	1	2		1	1			6
miR-514															2		1						5		1		6								2		8				21	3	1		1				1
miR-515-3p																												1
miR-515-5p				24					1					5				5						2				4						1				1				3
miR-516a-5p				5										62				27																	1							1					1
miR-516b																												1										1
miR-516b*														4
miR-517a														11			1	3																		1										1
miR-517*				1																																						1
miR-517b			1															1
miR-517c									1					5				2														1			1			1
miR-518a-3p				1										3														2														1
miR-518b				5										1			1	1							1			4														3	1
miR-518c				1										2
miR-518d-3p				1																															1
miR-518e				1										5													1	2										1
miR-518f														5																																1
miR-518f*																														1
miR-519a				15										128				9
miR-519b-3p				1					2					1				1
miR-519c-3p				4						1				1				1
miR-519c-5p														21			1	5								1														1		1
miR-519d									1					1	1													4														1
miR-519e*				1										1				3
miR-520a-3p				1										18
miR-520a-5p				1										1														1							1
miR-520c-3p		1												1			1	1									1
miR-520d-3p				2										5
miR-520d-5p																												2
miR-520e				1										1
miR-520f														4
miR-520g				1										1
miR-520h														2
miR-521														26				2																							1
miR-522				1										12
miR-523																												1
miR-524-5p				2										1				2										2		1
miR-525-3p														1
miR-525-5p									1									2																											1
miR-526b										1						1	1	6								1							1
miR-526b*														7
miR-527														3		1		1
miR-532-3p	4	7	4	31	8	5	23	1	4	13	3	1		14	9		5	1	46	4	9	2	56	26	54		90	72		21	108		77	9	84		161	63	231		75	59	145		34	43	34	2	28
miR-532-5p	4	9		27	14	2	68	3	10	87		3		3	7	2	2	1	81	3	51	1	36	3	35	7	7	166	1	14	227	7	89	15	63	3	277	29	89	2	19	178	201	1	18	28	29	1	26
miR-539			1				3				1																	1							1		1				1	1
miR-541																												1																	2
miR-542-3p	1	6	39	59	4	4	54	2	18	3	10	2	3	5	162	4	2	10	126	8	25	6	36	117	19	3	76	154	1	16	193	6	1230	81	213	1	237	60	60	1	384	130	112		65	85	30		27
miR-542-5p		1	10	2	3	2	10		15	2	4				108		1		71	1	4	1	13	11	30	2	12	31	1	2	61		64	3	23	1	36	5	30	1	39	33	84		34	5	13	1	7
miR-543		1	2	5	1		9		3	1				1			1		6		6		2	5	2			8			2		16		11		25	5	6		13	25	4		1	3			2
miR-544	1			1			2														3	1						1					6		2							6				1
miR-545		2		8	1	1	6	1	1	2				3							1	1	2	2				34			8		10	6	14		20	3	2		6	92	4			4
miR-545*		1		1	1	1			2	3										2			3			1		32		1	4		3		15	1	6	2	3		4	26	2		3		1
miR-548a-3p	1			1															2				2	4	1		1	14			2		6	1	2		4	1	12		1	6	12			1	2
miR-548a-5p																											1	4					4				1				1	1	1
miR-548b-3p		1		3				1						1	1									1				7			2	1	2	4	2		1	7			1	4	3		1	1
miR-548b-5p															1				2					2				1						1				2			4	2			6
miR-548c-5p	1	2		12		1	5	1	1	6				4	1			2	1		1		6		6	1	3	44			10	1	33	13	17		16	20	8		14	48	14		1	2	5
miR-548d-3p		1			1		1			3									1				1					24		1	1			1	2	1						14	1
miR-548d-5p				10	1	1		1		2				5	1		1	1	1		2				2			6	1	2	3	2	3	6	5	6	1	10	3		4	4	2		7	2	4
miR-549-3p		1		2																1				3		1		12		2				2	2	1			2		6	36	9		1			1
miR-549-5p				1											1
miR-550		2	1	25				1		2				4			2	7				1		1	7		3	1		1	3				1		3	4	1		1	4	3		2	1	4
miR-550*																						1	2		1	1	5	2	4	5	1			3	2	1		9	1		5	6	2		1	2			1
miR-551a		1		11										5	1	1								1	1		16							7	1			12			57	5			3	3		1
miR-551b	1			19		3		1	1	1		1					1						1	15	1		22	5	1	2			1	17	3			40	1		11	8	1	1		13
miR-551b*																															1
miR-552		6
miR-556-3p				4															2				1															1				2
miR-556-5p				5				1						2	2				1		1	1		5			1	1		2			2	4		2		4			15	3			1	2
miR-559		1								2																		2														2
miR-561-5p		1	2	2						2				1	1		1		1				2		1			9			1		8		4		7		6		4	4	16		1		2
miR-566														1
miR-570								1	1								1	1					1		1	1		4	1		4		4	1	2		2	2	2		6	7	5		1
miR-574-3p	27	39	83	255	65	20	194	12	76	28	4	20	2	31	204	7	24	27	250	99	80	16	347	424	544	35	298	581	29	220	859	6	934	54	787	8	968	263	1621		407	819	1016	10	117	178	138	5	85
miR-576-3p				5	1		1		1				1	5	3				6		1		1		11		3	10	1	1	8		8	7	5		4	5	28		4	9	36		5	10	5		8
miR-576-5p		1		15		1	1	1				1			3		2		1	1				3	1	2	2	82	1	4	2	1	15	9	19	2	5	28	5		8	67	7		3
miR-577		6						1		1									4											2			3		1			1			9	2	3
miR-579						1				1				1			1	1			1							4		1		1	2	1		1	2					14
miR-580				1																								1			3						1
miR-581																																					1					1
miR-582-3p	1			1				9						1	2			9			1		1		1							1	3	1			1				1	1	1		3	1
miR-582-5p		1	1	9	1		7	28	1	2				3	6		1	76			7		5	6			16	9		4	3	1	19	23	10	6	4	23			38	20	5		7	6	2	1
miR-584				1						1					1		1		1						4		1	18		1	1		2		14	1	5	1	1		1	9	2		1
miR-585				3	1										1		1	1	4		3		5	11	3		1	4			2		4	1	5	1	16	8	4		13	7	8				1
miR-589				5									1	1					1				1				1	11					5	7	1	1		15	1		8	14	1			6
miR-589*		1		4			1							1				1						1			1	4					1	2	1	1	1	4			10	2			1	6
miR-590-3p		3		12	8	16	20	3	2	14					14		5	4	18	8	9	3	27	20	6	1	7	150	3	5	35		126	10	105	3	63	73	42		45	224	51	1	12		3
miR-590-5p	3	9	2	87	6	17	30	19	7	24				17	3		4	12	9		9	2	12	31	5		15	201	2	8	8		26	26	19	1	60	162	15		121	279	32	1	7	40	1
miR-592			1	7		2				5								1					1	1				16		2			1	1			1	3	2			12	2
miR-597		1
miR-598		1	2	5	1		7	2	4	9				1	2				4		1	1	6		3	1	2	42		5	10	1	11	2	4	1	14	19	6		13	42	6		2		2
miR-599														1					1																											1
miR-600																								1																	1
miR-603			1	2														1	1
miR-605																					1			1			1								1				2			1
miR-610																												2						1		2					1	5				1
miR-612					1									4
miR-615-3p	3	6		9	2	1	2			1	1		1	14	6	1		7	4	1	2		10	6	29		108	10		4	13			1	15	2	26	17	1		58	5	4		7	58			5
miR-615-5p																																					1				1
miR-616				1			1								1					2						1		3			1		1				4					5	1			1	1
miR-616*				1																			1		1		2	7						2	2	1	1	3			1	6	1			1
miR-617																																											1
miR-618				2									1	1										3				4									2	1				10				1
miR-622		1
miR-624																		1	1				1					1			2		4	3			1					1
miR-624*														1			3						1				3	7			3		7	6	4	3	3	5	2		3	4	1		3	1
miR-625	1	2		1	1	3			1	2		1		5	7		2		1	1			1		1	1		1		8		1	1	5	2			7			5	5	2	1	1		3
miR-625*		2		2	2		1	1	1	1				6	16			2	2	2	1			5	3		2		1	3			2	4	2	3		14	6		14	4	3		12		2
miR-627			1	1	1		1			2	1			49					1					1				26			1		5		1		6	7	2		4	8	4		1	7	1
miR-628-3p	1	2	1	5		3	5			3	1				4		2	1	5	6					10		3	8	2	3	4		2	4	12		8	3	9		3	25	9	1			1
miR-628-5p	2			4	1	3	7			3					3				4		7		8	6	6		2	7		1	8		22	8	8		18	11	8		8	31	11		2	2	1	1
miR-629		2	1	6	1	3		2	1	1				9	13		2	4	25		1	1	1	8	116		1	183	3	7	64		7	9	12	1	5	5	70		3	57	73		6	15	14	1	35
miR-629*		1		68				5						8				5			1			4			4	19		2		1	2	18	1	1		61			9	31				65
miR-636									1																			2						1								1
miR-639														1
miR-641		1			1	1	3								3		1		1						1		1	4					2	2	1		1	1	2		3	1	1		4		2
miR-642		1		7		2					1			6	7		1		1	3				8	1		2	45		4	3			12	5		7	30	14		52	61	6		14	14	1
miR-643				1		1								1										2											1			1			1
miR-650								1
miR-651			1	18	1	4	2	3		6				4	5	1		4	3	1		1		2		6		109		6	8	4	14	3	10		11	6	7		10	59	24	1	3	2		2
miR-652	4	11	8	40	11	8	5	6	4	13		2		14	30	4	7	3	14	8	2	2	39	21	114	13	28	364	11	16	241	3	49	47	98	3	254	98	90	1	95	308	134	2	13	82	9	1	39
miR-653				3											1				2				1	3	1		1	1					7	4	6		1	2		1		1			1	3
miR-654-3p		2	3	6	4		7		1	1					6	1		1	21	3	4	1	11	26	8	1	11	49	2	10	32	1	159	11	85	1	28	15	31		17	65	11		2	5	3		1
miR-654-5p			1																									1							1
miR-655		3		1		1	8								1				6	3	4	3	5	11	2		2	27		1	16		126	2	47		38	8	14		15	47	15		1	3	2	1
miR-656				4			2			1					2				2	1	1			4		2	2	4		1	2		34	3	15		7	3	7		6	26			2		3
miR-658																												1
miR-659														1																									1							1
miR-660	28	20	25	246	41	163	296	13	48	417	9	3	1	26	87	3	18	9	372	23	131	7	134	34	76	19	13	1180	3	62	566	11	221	53	247	4	1323	205	389	2	161	1234	1089	4	48	338	68	19	93
miR-663		97		1				2		1				1				1						2				1													2
miR-664																					11	1
miR-665			3				1			2								1								1		9		4	2		6		4		2	3	3			4			1				1
miR-668																																							1
miR-671-3p				1	1	2			1					1	1		1	1	5		2		1		3			5		1	2		2	2	6	3	4	6	3		1	7	4		3	1	4		1
miR-671-5p	11	4		1	11	56	17	3	16	46			3	27	1		1	5	2		3	1	4		1			15			1	1		1	1			3	1			11	1		1		1	1
miR-675	2		1	2	1	1	2		1	1	1			1	9	9			32	6	2	1	2		7	1	7	13		20	2	1	10		5		9	1	36	4	18	16	31	5	5	7		1	1
miR-7	3	61	3	252	8	195	25	228	9	257	2	15		109	15	3	40	338	24	131	8	4	6	29	33	91	77	2285	22	85	30	397	21	164	102	79	187	203	59	11	39	2520	27	4	9	116	8	245	2
miR-708	3	84	25	448	8	24	58	31	4	20	1	2		36	24		8	14	26	4	28	3	92	515	28	18	43	876	1	43	45		126	113	75	15	154	248	78	8	238	1576	178		37	213	18		17
miR-708*		3	2	5		4	3	1	2	3				2	4	1			7	2	9	2	14	8	13	4		45		6	28		47	2	27	2	30	11	32	1	15	32	47		9	17	4		7
miR-7-1*	1	3	2	30	2	17	12	7		4	1	1		3	19		5	10	16	6	6		11	5	20	5	3	137		8	51	2	69	25	50	1	43	39	67		37	136	89		8	8	5
miR-7-2*				2															2					1			3	1			1			2	1			3	1		8		2
miR-744	2	9	11	29	10	15	46	7	44	16	1	1	1	8	46	1		4	28	6	14	6	52	16	108	7	18	266	2	12	27		69	6	78		155	18	40	3	45	180	31	1	51	11	13		6
miR-744*				2	1				1	1					4			1	4		1		5		3			27		3	3		9		10		4	2	3		1	16	3		1
miR-758		1		2			2		2						1			1	3		1	1	3	3	3	1	2	12		1	6	1	50	4	24		20	4	6		10	35	7		1	4			1
miR-760				1			1		1																			1			1		1	1	2		1		2		2	2				1			1
miR-765				1		3		1	1							2			1	1				1		3		11		3	1		1	3	7		7	5	2	1	6	12	2	1		6		1
miR-766		1		6		1				1				4			1	2	1	1		1	2	5	3		4	20		7	1	2		7	12		10	21	3		2	32				1	2
miR-767-3p				2																													1	37							1	2		2
miR-767-5p						1													2															2								2
miR-768-3p		2			2		3	3			1			13	5		1	1	1					6				2		1	4		6		6	15	1	2	2		12	2	4	1	1	1	1
miR-768-5p	1	1	5	28	5	8	21	2	2	10	1			5	86	2	9	21	49	6	5		34	47	47	15	56	148	3	45	121	5	227	63	146	2	89	52	206	4	59	116	188		100	61	1595	10	10
miR-769-3p				1	1			1						2							1						1	11					3	2	2		3	1			2	5				2
miR-769-5p	1	3	3	4	5		5	3	7	2	1			7	3				4		8		6	2	6		3	37	1	5	11	1	16	11	7		15	15	6		13	42	7		4	33	5		6
miR-770-5p							1																					1
miR-801		1						1						15			1	1						1				2		1		1									1	2					3
miR-873	4		3	1	26	1	36		102	5							1	1	1		4		11		4			5			17		10		2		37	1	16		3	3	25		2		13		1
miR-874	2	4	4		9	3	7		6	1	1	1		6	6		1		8		10		9	6	19	2	2	34		4	17		33		37		70		10		4	24	22		16	12	4	1	14
miR-875-3p										1
miR-875-5p																																				1		4
miR-876-3p					2		12		21										1		4		11		2						10		9	1	6		20	1	2		1		11				7
miR-876-5p	1		2		3		20		68	2					1			1	5		7		12	2	2		1	2		3	5		18	1	3		34		16		1	5	38		1	8	14
miR-877	1	3	3	46	5	6	13	2	2	4		2		12	19	3	6	37	11	10	1	5	9	49	39	11	33	195	4	33	27	4	44	13	44	3	89	69	67		99	114	65	3	6	78	14		3
miR-877*														3						1			1	1	1		4	3							1		1				3	6	1		1
miR-885-3p															1												1														31				3
miR-885-5p			1				1					3			12						2		1		4						3		27		1			1	1		84	1	1		13
miR-886-3p		7		2	3	1	2	3	7					8	1				1		5		3	3	3	1		107	1	2	2	1	2	2	5	1	26	11	3		2	90	2			4	3
miR-886-5p	2	12	1	9		22	6	10	22					22	3			1	5	3	2	3	22	24	32	61	6	273		58	4	4	9	7	23	1	103	20	12	9	12	299	5	2	2	27	3	2	3
miR-887	1		1				3	1	3	1											3		3		1		1	8			3		7		5		32	2	1			3	1		3	3
miR-888			1																																						1
miR-889		2		5	2	4	1		1	1					3		1		4	3				4	4	1	1	14		3	4	3	40	1	29	1	18	12	9		2	35	12			1	5
miR-890																																									1
miR-891a																																									4				1
miR-891b																																									1
miR-892b									1
miR-9	1		5	81	7	109	16	4	10	8				3	33		2	3	37	2	61	3	10	23	6	5	6	1958	1	20	36		210	56	191	3	35	74	133		70	873	436		8	18	7	1	14
miR-9*		1	3	83		7	3	3	3	3	1			5	7			5	11	4	3	1	3	24	2	1	4	313		2	11		65	38	29	2	12	68	22		55	159	36		3	29	1	1	8
miR-923	1	14		3	17	1	11	50	14		2			41	1	4	13	2	5	6			8	7	2	2	2	70	14		6	3	9	9	11	5	4	1	3	1	3	7		3	5	3	5	65
miR-92a	68	101	90	1823	207	131	226	78	15	628	12	4	1	180	151	14	239	379	327	68	235	63	382	459	782	137	395	14447	110	548	680	83	820	364	1422	172	1298	2712	1408	7	1692	4613	1058	20	354	695	71	1271	118
miR-92a-1*	2	3	2	30	2	4	8	2	1	17		1	1	2	4			3		6	4		9	1	7	8	2	395		10	3	3	4	2	54		19	11	7	8	7	69	8		4	88	2	2	2
miR-92b	11	29	17	333	39	15	41	14	11	24	2	2	2	29	298	2	8	109	61	49	34	4	65	89	188	11	194	867	3	147	110	19	145	140	407	83	216	852	247		2658	570	163	5	234	58	20	60	5
miR-92b*	2		2			1	4			1				1	3			1		4	1		6	1	2	1	6	13	1	5	1		7	2	12	1	21	5	1		36	14	2		3	4	1
miR-93	10	36	18	133	126	211	95	4	47	344	6	4	4	53	42	1	43	48	102	2	47		74	27	61	15	16	1604	4	33	136	8	117	56	191	6	285	51	110		35	1304	204		47	229	28	1
miR-93*	2	8	5	65	7	5	6	3	4	19		1		44	7	4	2	16	14		19		10	7	10	15	7	774	1	32	13	2	29	3	32	2	43	23	18		18	408	29	1	8	106	5		6
miR-933																															1											1
miR-934				5		1				3				4																													1		1
miR-935		2		1														1	2						1			3		2	2				1		3				6	1	3		1				1
miR-937																												9							2		4				1	4							1
miR-938																																														1
miR-939					1					2				1														4
miR-940		2	1	4	1			3		1				6	1	3	1	6					3	4				54		1			1	2	9	1	5	8			10	32				8	1	1
miR-941		3		3				1	2	3				2			1				3		1		3			47			1		3	1	1		6	2	3			8	3			2		1
miR-942				7			1		1	1				2	1				4				2	1		1		58		1	3	2	4	5	8		6	3	1	1	1	40				7		1
miR-944				114	2	13		22						7				7		7	1	1		8	1	36	1	1985		54		27	3	1	10	7	9	79	3		2	506		3	2	8		58
miR-95	5	18		326	7	113	37	2	8	168	3	9		30	123	1	7	14	34	29	12	1	44	33	110	91	19	4312	27	110	134	6	98	32	415	8	191	129	95	1	199	2045	184	15	41	4	19	1
miR-96		7	2	117	1	7	3	9	1	15				18	4		18	51	7	2		1	1	30		3	22	509	7	13	1	1	5	64	30	9	34	23	4	5	39	370	8		17	112		1	4
miR-96*				1						2				1				2								1		14		1		2		1				2	2			4
miR-98	17	86	12	542	53	127	474	51	39	114	8	4		49	150		61	50	342	46	256	28	266	157	298	22	107	1386	9	42	1206	6	1038	139	958	16	1592	377	498		693	1461	904	4	130	142	116	3	5
miR-99a	344	38	364	7469	933	99	1289	34	166	91	34	27	36	59	961	9	67	75	927	134	627	47	1621	3535	1280	64	2631	6768	40	668	2613	17	5455	960	3288	47	3840	3874	7031	3	6294	1869	9004	2	559	4607	1377	40	416
miR-99a*	6	1	12	90	17	5	24	5	8	3		1		1	24		3		8	5	14	7	35	48	39	4	14	598	2	23	63	2	83	22	76	1	109	24	234		56	92	197		11	53	31	2	8
miR-99b	24	36	92	62	97	19	154	3	88	25	7	14	3	35	160	4	11	7	182	25	93	5	421	90	441	11	120	596	20	53	848	6	891	27	756	5	984	69	1324	1	273	549	953	9	180	72	121	15	40
miR-99b*	3	4		9	3	5	4	1	6	1				15	5				4	1	4	1	4	1	2		1	59		1	12		13	3	15	1	32	8	12		5	50	12			6	5		4
Candidate-1-3p (miR-3605-3p)				2		1	1				1				1		1					1	2	2	1			4		1	4	1	6	1	8		2		7			5	5		1
Candidate-1-5p (miR-3605-5p)	1			3	2		1	1	1					1							1				4		1	18			2		1				4	4	1		1	7	9			2
Candidate-2 (miR-1290)		112						2						26	1	2												15				1						1		1		2		4		1	3
Candidate-3 (miR-1295)				3																						2		4						3							4	1				6
Candidate-4 (miR-1301)		1	1	12	4	6	1	3	2	2	2			19	78	1	2	10	36	1	5		5	10	43	3	4	80	3	11	101	1	23	39	40	1	26	66	124	2	90	100	88	1	17	50	11		30
Candidate-5 (miR-1246)		55		15	3	10	8	24		14		1		28	3	11	4	3	4	3		3	2	49	11	132	6	4523	1	58	39	85	22	98	123	22	21	44	41	392	7	1043	18	502	141	362			43
Candidate-6 (miR-3606)				4	1		2			3		2			2				3	5	1		1	6	2	9	1	5		8	2		9	1	12		16	10	6		7	31	24	1			1	1
Candidate-7-3p (miR-2355-3p)					1				4					1	9				4		1		2		5		1	19		1	50	2	6	3			12	3	57		1	19	30		2		15	1	5
Candidate-7-5p (miR-2355-5p)		2		21		1	1	3	3	1				4				1			1		2	4			15	5			3	1	3	18	5	1	7	43			18	10	2			4
Candidate-8 (miR-1280)	12	29	4	6	23	6	5	62	2	3	1	4		62	22	4	19	43	5	2	3	1	37	45	152	2	47	265	2	39	32	19	48	80	179	123	70	79	121	16	21	59	44	2	66	35	16		6
Candidate-9-3p (miR-3607-3p)		3						3	1					9	1									1	1			1						1								1	1		2		1
Candidate-9-5p (miR-3607-5p)		3	1																					5	1		11	9			1		1	1	1		1		5			1	1				8	1
Candidate-10 (miR-3608)		14						4																				7
Candidate-11 (miR-1294)			2	1						2							7		3	3					2		3	15	2	1	3		11	2	10		6	2	7		3	10	3		2	2		1	8
Candidate-12-3p (miR-1303-3p)		3	1	6		5		4		3				14		1		2		2				5	1	9		204	1	72	4	42	3	19	6	4	1	27	7		1	129	4	2	1	2	2
Candidate-12-5p (miR-1303-5p)																				1								1										2				2
Candidate-13 (miR-1271)			1	8	1	1	2	1	1					4	10				11	4	3	2	11	6	18	2	8	61	1	7	42		64	22	42		22	19	50		9	30	58	1	6	4	5		2
Candidate-14 (miR-1275)			2	7		2	8			1		5	1	1	100	31	5	29	22	29			55	84	24	5	125	51	3	69	42	11	50	77	117	13	31	123	229	34	299	65	284	12	361	58	33		178
Candidate-15 (miR-3609)	4		9	4		4	2			3		6			12	1	3		3	58			20	1	13	1	4	279		468	2	54	28	1	491	6	5	1	14	1	3	44	15	9	4		63		1
Candidate-16 (miR-3610)				3										1		1										1		1										2	3	1		1	2			2
Candidate-17 (miR-3611)		1		3		2	3		2	1					5				4		1		6		4		3	24		2	5	3	28	5	12		7	1	11	1	4	16	15			1	4		2
Candidate-18-5p (miR-1296-5p)		2	8	29	5	2	6	2	1	9	1			3	4	2	1	2	3		4		18	3	17	7	15	205	3	19	16		50	5	55	5	33	19	23		13	89	14		6	4	6		1
Candidate-18-3p (miR-1296-3p)		2					1	1						5										1				2									1					1				5
Candidate-19 (miR-1287)			1	1						2				1	4			1	4		2
Candidate-20 (miR-1287)			2	1			1			2					4				3		2		7	1	5		1	7			15		16	1	7		13	1	9		2	3	13		3	7	4
Candidate-21-3p (miR-1307-3p)	2	4	1	10	6	30	2	4	13	45			1	12	22	1	3	7	5	7	6	6	3	2	19	13	6	188	1	43	7	11	8	13	26	4	38	33	26	6	13	111	26	3	11	23	4	3	10
Candidate-21-5p (miR-1307-5p)	1	3	5	4	1	12	6	10	7	24			1	11	4		2	3	3				3	6		1	12	222		8			14	3	11		57	24	11	4	7	140	19	1	4	26	3	2	3
Candidate-22 (miR-548e)				1	3		1							1	3				1				1	1	1		3	24				1	2	2	1		4	4	2		1	11			1	2
Candidate-23-5p (miR-2110-5p)	1	2		3	3	3	1		2					6	9				3	2			5	1	12		1	153	2	5	22	1	10	4	15		22	8	19		39	103	12		9	3	1		13
Candidate-23-3p (miR-2110-3p)					1		1							1	1		1							1	2			8					1		3			2	5		6	1	1		1		1
Candidate-24 (miR-3612)			2	1			1								1				1	1			1	1						1	1		3						2		3		1		1		1		1
Candidate-25-3p (miR-3613-3p)	1	2	2	10	2					1		1		3			2		3
Candidate-25-5p (miR-3613-5p)				16	5	1		1	1	1				3	2		5		1
Candidate-26-3p (miR-1247-3p)	2	1	2	1	4	2	2			2		1	1		1	1				18	1		3	5	14	1	2	5		23	17	1	96	2	27		8	10	42	4	5	13	23	2	4	4		1	4
Candidate-26-5p (miR-1247-5p)	5	9	26	12	15	1	1	1	3	1				7	1		1	3	1	8	2		6	95	64	1	59	10	2	7	4		14	5	47	1	9	28	84		14	6	16		6	17	3	3	7
Candidate-27-5p (miR-1179-5p)				5							1				1				1					2	1			1			4		6		2		4	2			15	8	2			1
Candidate-27-3p (miR-1179-3p)				1																											1
Candidate-28 (miR-1180)	7	3	9	20	3	4	10	2	7	2	1	2		2	64	6	4	1	40	25	23	1	35	52	106	8	134	79	8	59	170	9	175	29	196	4	166	65	263	3	623	77	278	1	75	18	17	9	83
Candidate-29-5p (miR-3614-5p)			1	4		2				3				4	1	2		1	1	1						4	2	17		9		3		5	3		4	16	3		10	92	1	2		15
Candidate-29-3p (miR-3614-3p)				2				2						1										1				3						6				5			5	6				4
Candidate-30 (miR-3615)				4					1					1	1		1							1	2		2	57		1				29	3	3	2	63			5	26		1	2	1
Candidate-31 (miR-1270)		1			1																				1	1		8		4				1	5		9	2	2	1	6	11				1
Candidate-32-5p (miR-1323-5p)				20										2				1										2				1										1		1
Candidate-32-3p (miR-1323-3p)														1
Candidate-33 (miR-1292)										1																		2							1		1					1
Candidate-34-3p (miR-3616-3p)				5		1								1	3	1	2		4						1		1	17		2			1	1				3	1		8	16	9		1	4
Candidate-34-5p (miR-3616-5p)																			1																						2	1
Candidate-35 (miR-3617)				2			1		1																						2		1								3	4
Candidate-36-3p (miR-1259-3p)		137		5	2	1	1	72	17					226							1			2			1	6								2		1			2	2					1
Candidate-36-5p (miR-1259-5p)				1											4			5	1					3				19			1		4	10		2		1	2			6	1		1	1	26
Candidate-37-5p (miR-1306-5p)			3	1	2	1			1					2	6		1		4		1		8	1	21		3	16	1	6	8		13		18		20	3	14		4	13	12		11	2	1
Candidate-37-3p (miR-1306-3p)		1		1						1									2		1		1			1		10			3		3		5		4	2	4		1		3		2	1	1		1
Candidate-38 (miR-3618)				1																																	1
Candidate-39 (miR-1286)																			1									1														1
Candidate-40-3p (miR-3200-3p)		1		2		1	1		1	1			1	2	2			1	1		1		1	1	1		1	12		2	1	1		3	1		1	6	4		7	14	1			7	3
Candidate-40-5p (miR-3200-5p)			2	2		1	1										1	1			1						1	7	1		2		1	1	1		8	8	1		4	9	2
Candidate-41 (miR-3619)									1	1					1			1	1							1		2				2					1				1	3				1			1
Candidate-42 (miR-1249)	2	1	4	9	4	1
Candidate-43 (miR-1308)			1	2	3	8	1	9	1	3	1			4	38		1	2	4		1	1	1	9	65	5	25	350		18	28	5	15	7	7	2	12	24	32		17	31	8		3	1	214		5
Candidate-44 (miR-23c)	21	31	7	25	40	10	89	7	59	26	5	1	1	10	44		3	24	39	4	1		13	1	11		10	39		1	21		46	10	24	2	52	7	18		15	24	35		6	6	5	1
Candidate-45 (miR-1298)				8																				5				5
Candidate-46 (miR-1277)		2		4	2	1	6		1	2				1	1		2	2	4	3	4		8	3			3	29			1		13	4	6		13	7	3		8	51	3		4		1
Candidate-47 (miR-320d)	1		1	12	4		1		2					2	1		1	2	1		4			1	5	0	2	0			5	4		3	1		1	1	7			1	3			3
Candidate-48 (miR-514b)	1		1						1		1				2								1				4		1				1		1		5	1			29	1			2				1
Candidate-49 (miR-2114)										1					2				1								4	1						1			11		1		13	1			1
Candidate-50-3p (miR-1185-3p)		3	2	8				1						1							1			1	5	1	1	14		1	2		8	2	1		7	6	4			23				2		1
Candidate-50-1-5p (miR-1185-1-5p)		1		1					2						1				2	1
Candidate-50-2-5p (miR-1185-2-5p)				1															1					5			2	3			1		11		6		3	5	2		6	11					1
Candidate-51-5p (miR-1283-5p)				24										50		8		14		1		1					1	1							1	1					1	1		15		1
Candidate-51-1-3p (miR-1283-1-3p)				1										14
Candidate-52-1 (miR-1274b-1)		7		3		1	2	9	15				1	7	5			9						2	1		10	18		1	3		12	5	1		16	15			5		1	1	2	15			1
Candidate-52-2 (miR-1274b-2)	7	67	5	56	55	15	18	49	286	7	8	1	2	21	104	6	3	139	46	4	7	2	28	21	152	4	228	133	2	12	105	11	146	66	51	6	204	232	123	6	97	26	27	2	90	199	2		27
Candidate-53 (miR-1299)					7	3	2	1			2				4				2						11	1	26	62			39		48	18	1		4				79	131	4	1	16	2			2
Candidate-54 (miR-1285)		1		1	1	1	2			1					6			5	1		1		2	6			7	48	2	4	20	2	17	16	11	3	3	16	10		2	18	22		4	10	3		1
Candidate-54-3-3p (miR-1285-3-3p)		4		8	1			2						1	1		1	5			2			6			3	26					2	22		1	1	15	1		9	10			1	2	1
Candidate-55 (miR-3620)																		2				1					1	1							2			1	2			2
Candidate-56 (miR-3621)		4	1			1		2						1			1		1	1																			1
Candidate-57-5p (miR-3622a-5p)	2		1	1		1	5						1	2	1	2					1		2		2		4	2		8	8		18		4		30		8		14	3			1	2
Candidate-57-3p (miR-3622a-3p)																			1				1								1		1		1		2		6		1		1		2
Candidate-58-3p (miR-3622b-3p)	2		2	1	5	1	3						1	1	1	2					1																		2			4	5		2		2
Candidate-58-5p (miR-3622b-5p)				1															1
Candidate-59-3p (miR-338AS-3p)		2		2																								8			1			1				2			2	36	8			1
Candidate-59-5p (miR-338AS-5p)		1		1					1										2	1	1		3					29			2		3	3	2		8		1		8	11	2			3
Candidate-60 (miR-374bAS)		1						3	5					7		1				1			1	1			1	1			1		17	1	6		6	1			3	2			2			3
Candidate-61 (miR-642AS)				1																				1	1			3
Candidate-62 (miR-550AS)			1														1						3	1		1	7	0	2				1			1	1
Candidate-63 (miR-548cAS)			2												2								2	1		1		9			5		21	2	3		6	8	2		10		4				1
Candidate-64 (miR-548dAS)	1			1	2	1	1							1	2				1	2			3	4	1			9		1	2		2	2		7		5	3		1	1	6
Total	22449	58362	39798	431247	71717	84850	221520	26146	52881	94748	9147	7043	1322	76576	124946	1626	37309	61955	150880	36632	104645	14165	273996	242835	240104	24919	505801	1174900	12233	67742	505996	10311	857896	184963	736439	21385	855673	451908	433885	3103	585126	1227057	608351	3515	108018	233536	92593	7696	15254
Median	0	1	0	3	0	0	1	0	1	1	0	0	0	1	2	0	0	1	2	0	1	0	2	2	2	0	1	14	0	1	2	0	6	2	6	0	6	5	4	0	6	14	4	0	2	2	1	0	0
Barcode	aaa	ggg	aaa	ggg	ccc	uuu	aaa	ggg	ccc	uuu	ccc	uuu	aaa	ggg	ccc	uuu	aaa	ggg	ccc	uuu	aaa	ggg	aaa	ggg	ccc	uuu	aaa	ggg	ccc	uuu	ccc	uuu	aaa	ggg			aaa	ggg	ccc	uuu	aaa	ggg	ccc	uuu	aaa	ggg	ccc	uuu	ccc
Candidate-1 to candidate-64 are novel miRNAs identified in this study. The asterisk (*) refers to the sequences paired with predominantly cloned mature miRNAs.
The indices 5p and 3p (indicating the 5' or 3' positioned arm of the pre-miRNA) are assigned if the cloning frequency of the two strands of a processed pre-miRNA was comparable.
N = normal; T = tumor; * Small RNA capture, amplification and sequencing were repeated at different times.
[truncated: 12 more columns]
