# Supplementary material for: Ultra-high throughput sequencing-based small RNA discovery and discrete statistical biomarker analysis in a collection of cervical tumours and matched controls
Source: BMC Biol. 2010 May 11;8:58. doi: 10.1186/1741-7007-8-58 (PMC2880020; doi:10.1186/1741-7007-8-58)
Supplement: Additional file 3 — Distribution of sequence counts for number of unique microRNAs expressed in cervical cancer tissues and normal cervices. [file 1741-7007-8-58-S3.xls]

## Sheet: Sheet1
Additional file 3. Distribution of sequence counts for number of unique miRNAs expressed in cervical cancer tissues and normal cervices.
	G547			G576			G652			G659			G691			G696			G699			G761			G850			G871			G701			G013			G603			G026			G220			G575			G613
Sequence counts	N (%)	T (%)		N (%)	T (%)		N (%)	T (%)		N (%)	T (%)		N (%)	T (%)		N (%)	T (%)		N (%)	T (%)		N (%)	T (%)		N (%)	T (%)		N (%)	T (%)		N (%)	T (%)		N (%)	T (%)		N (%)	T (%)		N (%)	T (%)		N (%)	T (%)		N (%)	T (%)		N (%)
1-10	60.6426	55.8989		53.5354	43.3036		53.8941	51.4196		44.8468	55.3333		54.9254	52.3546		64.8889	67.1958		82.1918	53.4392		49.7487	77.2727		59.2466	57.27		47.2222	57.8595		51.567	66.2698		45.288	44.9239		44.9351	58.0328		50.9235	29.6296		65.2174	47.3684		38	66.1479		33.4107
>10-100	22.8916	28.3708		29.6296	27.2321		26.7913	25.5521		27.8552	29.6667		29.5522	25.2078		28	25.9259		17.1233	28.0423		25.6281	21.5909		24.3151	25.2226		28.0303	28.4281		27.6353	25.3968		28.2723	29.1878		29.6104	29.1803		26.6491	27.572		23.4783	32.1053		30.75	25.2918		32.0186
>100-1000	15.261	13.2022		14.1414	19.4196		14.0187	18.2965		17.8273	14		12.8358	18.0055		6.66667	6.87831		0.684932	15.0794		18.3417	1.13636		13.3562	13.6499		17.6768	10.3679		15.3846	7.53968		17.5393	17.5127		16.6234	11.4754		16.095	24.0741		10.4348	16.8421		19	8.17121		19.7216
>1000-10000	1.20482	2.24719		2.3569	8.48214		4.98442	4.4164		8.07799	1		2.38806	3.87812		0.444444				3.1746		6.03015			3.08219	3.85757		6.31313	3.34448		5.12821	0.793651		7.8534	7.1066		7.79221	1.31148		5.5409	14.8148		0.869565	3.68421		9.75	0.389105		12.529
>10000-100000		0.280899		0.3367	1.33929		0.311526	0.315457		1.39276			0.298507	0.554017						0.26455		0.251256						0.757576			0.2849			0.78534	1.26904		1.03896			0.527704	3.49794					2.25			2.08817
>100000					0.223214																													0.26178						0.263852	0.411523					0.25			0.232019
Total (no.)#	100% (249)	100% (356)		100% (297)	100% (448)		100% (321)	100% (317)		100% (359)	100% (300)		100% (335)	100% (361)		100% (225)	100% (189)		100% (146)	100% (378)		100% (398)	100% (176)		100% (292)	100% (337)		100% (396)	100% (299)		100% (351)	100% (252)		100% (382)	100% (394)		100% (385)	100% (305)		100% (379)	100% (486)		100% (230)	100% (380)		100% (400)	100% (257)		100% (431)
# refers to the total number of unique miRNAs and miRNAs* identified in respective libraries.
[truncated: 28 more columns]
