# Supplementary material for: Ultra-high throughput sequencing-based small RNA discovery and discrete statistical biomarker analysis in a collection of cervical tumours and matched controls
Source: BMC Biol. 2010 May 11;8:58. doi: 10.1186/1741-7007-8-58 (PMC2880020; doi:10.1186/1741-7007-8-58)
Supplement: Additional file 4 — Novel candidate microRNAs identified from human cervical cancer and normal cervices. [file 1741-7007-8-58-S4.xls]

## Sheet: Sheet1
Additional file 4. Novel candidate miRNAs identified from human cervical cancer and normal cervices
		Size				Gene/intergenic
Candidate	Sequence (5'->3')a	(nt)	Stem-loop structures of putative miRNA precursorsb	dG	Location	exon/intron/UTRc
miR-3605-5p	UGAGGAUGGAUAGCAAGGAAGCC	21-23	acuuuauac aauugugaU A A A cucccacc	-30.5	1p35.1	PHC, intron, S
miR-3605-3p	CCUCCGUGUUACCUGUCCUCUAG	20-23	gugu GAGGAUGG UAGCA GGA GCCg \
			cgca cuccuguc auugu ccu cggc u
			gcu------ ggguggau- c g c acucccag
miR-1290	GGAUUUUUGGAUCAGGGAUGCU	20-22	a- uuccu- acgu cac gu u a	-27.6	1p36.13	ALDH4A1, intron, S
			gcau uugagcguc uga ucaaaaa uucaga uuugga c
			cgua aacUCGUAG ACU GGUUUUU AGGuuu aggcuu a
			ug cuguuc GG-- A-- -- u u
miR-1295	UUAGGCCGCAGAUCUGGGUGA	21	ug aa ug c uu-- aaau	-55.8	1q24.3	FMO3, intron, S
			agaa gaggacauuu cccagauc guggccua cag \
			ucuu cuccuguaaA GGGUCUAG CGCCGGAU guc g
			g- c- GU A Uagu cggu
miR-1301	UUGCAGCUGCCUGGGAGUGACU	22	aagcgaccccuagaau g - cc- - gug	-48.4	2p23.3	DNMT3A, intron, S
			ggggauugug ggggucgcu cuaggca gcagca cu \
			cuccugacac cuUCAGUGA GGUCCGU CGUUgu gg c
			ucu------------- a G CGA a ggu
miR-1246	GAAUGGAUUUUUGGAGCAGG	20	u au- uGA ------- AG agu	-21	2q31.1	intergenic
			ga uugu ccu AUGGAUU UUUGG CAGG g
			cu aacg gga uaccuaa aaacc gucc g
			- auc --- cuaaagg ca aca
miR-3606	UUAGUGAAGGCUAUUUUAAUU	21	uuguugcua U CU UU	-37.1	2q32.2	COL3A1, intron, S
			ucuaggU AGUGAAGG AUUUUAA \
			ggauuca ucacuuuc uaaaauu u
			--------- - uu uu
miR-2355-5p	AUCCCCAGAUACAAUGGACAAU	20-22	auu----- ac c C - U AU uaua	-36.4	2q33.3	KLF7, intron, S
miR-2355-3p	UGUCCUUGCUGUUUGGAGAUAA	20-22	gucag gugu AUC CCAGAUA CAA GGACA augcuau \
			caguc caua uag gguuugu guu ccugu uacggua a
			ccuuauuu gu a a c - -- ugcu
miR-1280	UCCCACCGCUGCCACCCUCC	20	ucu GC CCC cc a ugcc - a	-45.9	3q21.3	EEFSEC, intron, S
			gUCCCACC UGCCA UCC ucugccuc gug ag gc u
			cagggugg gcggu agg ggacggag cac uc cg c
			--- -- --- uc a ucac a a
miR-3607-3p	ACUGUAAACGCUUUCUGAUG	20	aagguugc gu ug aaau- ga a	-22	5q14.3	COX7C, intron, S
miR-3607-5p	GCAUGUGAUGAAGCAAAUCAGU	22	ggugcau ga aagc caguau aug a
			ucauGUA CU UUCG GUCAua uac u
			acuca--- GU -- CAAAU g- u
miR-3608	ACUGCUGAAGUUCAGCUCCUUU	22	u g ---------- C U CC g	-43.6	5q31.3	intergenic
			cu ucca cucu uuuA UGCUGAAGU CAGCU UUUUccaugg g
			ga aggu gaga gggu acgauuuua gucgg aagagguacc a
			c a cauaaaggac c - ua a
miR-1294	CUGUGAGGUUGGCAUUGUUGU	21	g------------- c c g uu	-61.1	5q33.2	GALNT10, intron, S
			aucucac gagucCUGUGAGGUUGGCAUUGUUGU ug ca \
			uggagug cucaggacacuccaaccgugacaaca au gu g
			auuaggagucaaag a u a cu
miR-1303-5p	UAGCGAGACCUCAACUCUACAA	22	u aa c uuuu	-49.4	5q33.2	intergenic
miR-1303-3p	AUUUUAGAGACGGGGUCUUGCUCU	20-22	ggcaaca agcgagaccuc cucua aauuu u
			ccguugU UCGUUCUGGGG GAGAU UUAaa u
			C CA U uuuu
miR-1271	CUUGGCACCUAGCAAGCACUC	21	a - au C A a	-52.5	5q35.2	ARL10, intron, S
			gc cc cag cagugCUUGGCAC UAGCA GCACUCaguaa u
			cg gg guc guuacggaccgug aucgu cgugaguuguu a
			- a gu u c u
miR-1275	GUGGGGGAGAGGCUGUCUUGUG	20-22	G ------- UGU UG	-30.4	6p21.31	intergenic
			UGGGGGAGA GGC CUUG u
			accccuuuu ccg gaau c
			.- auucaaa uau gu
miR-3609	CAAAGUGAUGAGUAAUACUGGCUG	22-24	guaa-- aacuu - ccu c	-25.9	7q22.1	TRRAP, intron, S
			cagu uuauuc ucauuuu uuucucuac \
			GUCG AAUGAG AGUGAAA gaagagaug u
			cccgag GUCAU U C-- u
miR-3610	GAAUCGGAAAGGAGGCGCCG	20	aaga g uaa a a g - g	-35.6	8q24.11	RAD21, 5'UTR, S;
			gccgc gcg cggc gcc ucuu uuug uuu a			BC031280, 5'UTR, AS
			cggcg ugu GCCG CGG AGGA AGGC AAG g
			g--- g cg- - - A U g
miR-3611	UUGUGAAGAAAGAAAUUCUUA	21	uaagaccuacugua| u a uu augaaa	-32.7	10p11.21	CUL2, intron, S
			agcagg cua uaagaauuucuu ucuucacaauu \
			ucguuu gau AUUCUUAAAGAA AGAAGUGUUaa g
			cug-----------^ u c -- agaaaa
miR-1296-5p	UUAGGGCCCUGGCUCCAUCUCC	20-22	accua------- a CCCU U ua a	-45.3	10q21.3	JMJD1C, intron, S
miR-1296-3p	GGGGAGUGGGGCUUCGACCCUAA	20-23	ccua cugggUUAGGG GGCUCCA CUCCuu ggaa a
			gggu gacccaauccc ucggggu gagggg ucuu c
			cgucacaauguc g agcu - ug c
miR-1287	UGCUGGAUCAGUGGUUCGAGUCUG	20-24	ug cug gU G A C CU a cuu	-33.5	10q24.2	C10orf33, exon or intron, S
			gu ug uccag GCUG AUC GUGGUU GAGU G gc u
			ca ac agguu ugac uag caccga cuca c cg a
			gu cg- ag g a u -- - aaa
miR-1307-3p	ACUCGGCGUGGCGUCGGUCGUGG	21-23	cca u a- u a c uc ug	-34	10q24.33	USMG5, intron, S
miR-1307-5p	UCGACCGGACCUCGACCGGCUCG	21-23	acugccua auc cgaccgg cc cg ccgg ucg ug u
			uggcggau uGG GCUGGCU GG GC GGCU Agc ac u
			aga U GC U - C ua cg
miR-548e	AAAAACUGAGACUACUUUUG	20	a caa g a c	-39.9	10q25.2	SHOC2, intron, S
			uuuauuagguuggu caaaag uc cgguuuuugcu uua u
			agauaguccaacca GUUUUC AG GUCAAAAAcgg aau u
			c AUC A a u
miR-2110-5p	UUGGGGAAACGGCCGCUGAGUGA	20-23	- - UU C -- U g uc	-36.2	10q25.3	C10orf118, 3'UTR, S
miR-2110-3p	UCACCGCGGUCUUUUCCUCCCAC	21-23	cc g caggggu GGGGAAA GGCCGC UGAG GA gcg \
			gg c guucuca cuccuuu cuggcg acuc uu ugu g
			u g cc u cc u g cg
miR.3612	AGGAGGCAUCUUGAGAAAUGGA	21-22	a a -- G A UGA A gaaug	-36.1	12q24.32	intergenic
			ggg cugggg ug AGGA GC UCU GAA UGGAag g
			cuc gauccc ac uccu cg aga cuu accuuc g
			- c ag g g uca g aucua
miR-3613-5p	UGUUGUACUUUUUUUUUUGUUC	20-22	uug u uU UA guugca	-27.5	13q14.3	DLEU2, intron, S
miR-3613-3p	ACAAAAAAAAAAGCCCAACCCUUC	20-24	ugg ggu ugga GUUG CUUUUUUUUUUGUUC \
			acu cca acuu caac gaaaaaaaaaacaag u
			uca c cc cc gauuuu
miR-1247-5p	ACCCGUCCCGUUCGUCCCCGGAC	20-23	- c-- a c c uu c acguugc	-39.6	14q32.31	intergenic
miR-1247-3p	CGGGAACGUCGAGACUGGAGC	20-21	ggc cg ugggcgc cc guc cg cgu cccgg \
			ccg gu gcccgCG GG CAG GC GCA GGGCc u
			a caa A U A U- A ccaucuc
miR-1179-5p	AAGCAUUCUUUCAUUGGUUGGU	22	ug ----- a -- C GU ugua	-35.8	15q26.1	intergenic
miR-1179-3p	AACCAAUAAGAGGAUGCCAU	20	u gcugg aaagga gAA GCAUUCUUU AUUGGUUG g u
			a cgauc uuuccu uuu cguaggaga uaaccaac u u
			gu agucu a ac a ug uccg
miR-1180	UUUCCGGCUCGCGUGGGUGUGUC	20-23	--- c - gu c	-47.4	17p11.2	EPPB9, intron, S
			gcugcugg acccac cg gccgggaaua gcu \
			cggcggCU UGGGUG GC CGGCCUUUgu ugg c
			GUG C U -- u
miR-3614-5p	CCACUUGGAUCUGAAGGCUGCCC	22-23	ucuguc ug gC U uuug	-43.8	17q22	TRIM25, 3'UTR, S
miR-3614-3p	UAGCCUUCAGAUCUUGGUGUUUU	21-23	ggu u g CACU GGAUCUGAAGGCUGCCCc c
			uca a u gugg ucuagacuuccgaugggg u
			uucuua gu uu u ucuc
miR-3615	UCUCUCGGCUCCUCGCGGCUC	20-21	c- ga ca c c g uu ucu	-42.9	17q25.1	NHERF, 5'UTR, S
			gacu ugg cgcu ga gccgcg ggggc ggga gg g
			uugg gcc gcgg CU CGGCGC CCUCG CUCU cc u
			ca g- cg - U G CU ugg
miR-1270	CUGGAGAUAUGGAAGAGCUGUG	20-22	c CU U G ggu	-33.5	19p12	FLJ44894, intron, S
			ca agaguuaua GGAGAUA GGAAGAGCU UGuug a
			gu ucucggugu cuucuau ucuuuucgg acaau u
			u au u - gaa
miR-1323-5p	UCAAAACUGAGGGGCAUUUUCUGU	21-24	g GUggu	-39.8	19q13.41	intergenic
miR-1323-3p	AAAGUGCACCCAGUUUUGGG	20	uga guccUCAAAACUG GG GCAUUUUCU \
			acu uagggguuuugac cc cgugaaagg u
			g - a aaagu
miR-1292	UGGGAACGGGUUCCGGCAGACG	22	ccu - G UU CAGA u - gc	-47	20p13	NOL5A, intron, S
			ugcg gc ccUGG AACGGG CCGG CGc gag guu \
			acgu cg ggacc uugccc ggcc gcg cuc cag g
			ugu u - uc cc-- - g uu
miR-3616-3p	CGAGGGCAUUUCAUGAUGCAGGC	20-23	- a a a ugcc	-56.7	20q13.12	EYA2, intron, S
miR-3616-5p	AUGAAGUGCACUCAUGAUAUGU	22	uguc acuccgcc gcaucaugaagugc cuc ugauauguu \
			acgg uggggCGG CGUAGUACUUUACG GAG acugugcga c
			u A G C cuac
miR-3617	AAAGACAUAGUUGCAAGAUGGG	22	u u - U- AA uagaa	-33.9	20q13.12	WFDC13, intron, AS
			agg ca agAAA GACAUAG UGC GAUGggau a
			ucc gu ucuuu cuguauc acg cuacucug c
			c c c cc a- uauac
miR-1259-3p	CUAAGCCAGUUUCUGUCUGAUA	20-22	au --- ua uuuuccccgac u	-29.7	20q13.13	C20orf199, intron, S
miR-1259-5p	CAUAUAUGAUGACUUAGCUUU	20-21	gcuggcauau gau gacu gcuu agaucgac \
			cgaccguAUA CUG UUGA CGAA ucuaguug a
			GU UCU C- UCuuuucaa-- u
miR-1306-5p	CCACCUCCCCUGCAAACGUCCA	20-22	C U CCU A GUGG A	-28.5	22q11.21	DGCR8, exon, S
miR-1306-3p	ACGUUGGCUCUGGUGGUGAUG	20-21	UCCA CACC CC GC AACGUCCA UGC G
			AGgu gugg gg cg uugcaGGU AUG A
			a u ucu g A--- G
miR-3618	UGUCUACAUUAAUGAAAAGAGC	22	ag ga c a ug gguu	-29.4	22q11.21	DGCR8, 5'UTR, S
			uaagcug ugcauugu uuu ca uaau aggcagu c
			guucgac guguaaCG AAA GU AUUA UCUGUcg u
			cg AG A A CA aaaa
miR-1286	UGCAGGACCAAGAUGAGCCCU	21	u ug a g c g u au	-36.4	22q11.21	RTN4R, intron, AS
			ucc c ggg cuca cuug ucu gc gcugg u
			agg g UCC GAGU GAAC AGG CG cgauu g
			u gu C A C A U aa
miR-3200-5p	AAUCUGAGAAGGCGCACAAG	20	uggu - a aa ca ----- c	-37.1	22q12.2	OSBP2, intron, S
miR-3200-3p	CACCUUGCGCUACUCAGGUCUGCU	20-24	ggagg cgag gg aucugag ggcgca aggu uugugu \
			ccucc gcUC UC UGGACUC UCGCGU UCCA gacaua c
			cgu- G - A- -- Caccu a
miR-3619	UCAGCAGGCAGGCUGGUGCAGC	20-22	a- a - C GCAG gu	-48	22q13.31	AK023424, intron, S
			acggc ucuuugc cU CAGCAGGCAGG UGGU Ccc g
			ugucg aggaaug gg gucguccgucc acca ggg g
			gc g u^ u g--- gu
miR-1249	ACGCCCUUCCCCCCCUUCUUCA	20-22	g au - a a u caa cuc	-35.4	22q13.31	C22orf9, intron, S
			guu gc gg ggaggaggg gg ga gggc guucc u
			caa cg cc CUUCUUCCC CC CU CCCG CAagg g
			g gu A - C U --- ucg
miR-1308	CGCAUGGGUGGUUCAGUGGCAG	22	CGC U - GGC a	-25.4	Xp22.11	PHEX, intron, S
			AUGGG GGUU CAGU AG a
			uaccc cuaa guua uc u
			--- - u aac u
miR-23c	AUCACAUUGCCAGUGAUUACCC	22	a g a-- - a-- -- gu---- aa- gu	-28.6	Xp22.12	MAP7D2, intron, S
			gu acuuucc ggu gucac ca guga ggcau ucaga a
			ca ugaaagg CCA UAGUG GU CACU ccgua aguuu c
			g g aaC U ACC UA Acauac cug aa
miR-1298	UUCAUUCGGCUGUCCAGAUGUA	21-22	u U C ------ ccc	-46.4	Xq23	HTR2C, intron, S
			gaggagu aagagUUCA UCGG UGUCCAGAUGUAu ccaagua u
			cuuuuca uuuucaagu aguc acgggucuacaua gguuuau g
			c c a aauaac ugu
miR-1277	UACGUAGAUAUAUAUGUAUU	20	uc u g ug au	-35.7	Xq24	WDR44, intron, S
			aacc ccaaa auauauauauau uacguaug u a
			uugg gguuu UAUGUAUAUAUA AUGCAUau a u
			gu U G gu aa
miR-320d	AAAAGCUGGGUUGAGAGGAGC	21	ucaauaa------- - uu c g	-31.7	Xq27.1	intergenic
			gc cuucuc cccaguu uucuug a
			CG GGAGAG GGGUCGA AAggac g
			gaaaaaagaaaaga A UU A u
miR-514b	UUCUCAAGAGGGAGGCAAUCAU	22	g U - GAGG gua	-40.5	Xq27.3	intergenic
			ucaugug uacucU CUCA AGAGG CAAUCAUgu a
			aguacac augagg gagu ucucc guuaguaua u
			a u g aca- gau
miR-2114	UAGUCCCUUCCUUGAAGCGGUC	22	u u ccU C A G- gaua	-40.6	Xq28	intergenic
			gcc cca gcu AGUCCCUU CUUGA GC GUCg a
			cgg ggu cga ucagggaa gaacu cg cagu u
			u - acu c c ag acac
miR-1185-5p	AGAGGAUACCCUUUGUAUGUUCA	20-23	u - gaua a uga	-34.2	14q32.31	intergenic
miR-1185-1-3p	AUAUACAGGGGGAGACUCUUAUUUG	22-25	uuugguac ugaa gagag cccuuuguauguuc cu u
			aaacuaug GUUU UUCUC GGGGGACAUAUAag gg u
			c A AGA- c uaa
miR-1185-2-5p	AGAGAGGAUACCCUUUGUAUGUUC	20-22	cc u - gaua a uga	-37.8	14q32.31	intergenic
miR-1185-2-3p	AUAUACAGGGGGAGACUCUCAUUUG	22-25	ac uuugguac uaaa gagag cccuuuguauguuc cu u
			ug aaacuaug GUUU CUCUC GGGGGACAUAUAag gg u
			uc c A AGA- c uaa
miR-1283-2-5p	UCUACAAAGGAAAGCGCUUUCUGU	22-24	gU A A C GUug ug	-39.7	19q13.41	intergenic
miR-1283-2-3p	AGAAAUCGCUUCCCUUUGGAGU	20-22	ucucaagcuguga CU CAAAGG AAGCG UUUCU uc \
			agaguuuggcauu ga guuucc uucgc aaaga ag a
			gu g c u aa-- aa
miR-1283-1-5p	UCUACAAAGGAAAGCGCUUUCUGU	22-24	ua g AC A G guca	-40.4	19q13.41	intergenic
			ucucaagc uga UCU AAAGG AAGCGCUUUCU Uu \
			agaguuug auu gga uuucc uucgcgaaaga aa g
			gc g gu c g gaaa
miR-1274b-1	AGUCCCUGUUCGGGCGCCACUU	20-22	ccu- a - cu- ucccu gucucuu g	-28.3	6q23.2	EPB41L2, intron, AS
			auguguc gu ggc cuc cagg ucag cag u
			uacacgg CA CCG GGG GUCC aguc guc c
			ugUU - C CUU CUGAu acuguuu u
miR-1274b-2	ACGUCCCUGUUCGGGCGCCACU	20-22	c C UGU GC C	-38.3	19q13.43	ZNF773, intron, AS
			ccuucuuca ucA GUCCC UCGG GCCA U
			ggaagaagu agu caggg ggcu cggu u
			a - cuu gu g
miR-1299-1	UUCUGGAAUUCUGUGUGAGGGA	20-22	aga------------- g u ug c--- a gacaau	-37.9	9q12	intergenic
			cccucau gcag guuc gaau cuacgug gg c
			GGGAGUG UGUC UAAG CUUg gaugcac cc a
			cccagacuuacaaacA - U GU ugac - agacuu
miR-1299-2	UUCUGGAAUUCUGUGUGAGGGA	20-22	aga------------- ca g ug- uc uc a- acaauc	-27.6	9q12	intergenic
			ccc gca cag ucc gaa cu ugugaggg \
			GGG UGU GUC AGG CUU ga augcuccc a
			ugucagcuuacuaacA AG - UUA U- gu cg agacuu
miR-1299-3	UUCUGGAAUUCUGUGUGAGGGA	20-22	agua------------- a- g u c - g g aauaac	-26.7	14q11.1	intergenic
			ccc gca cag guucuagaau cu uug ga gg \
			GGG UGU GUC UAAGGUCUUa ga aau cu cc a
			ucccagacuuacaaaaA AG - U u c a g acacuu
miR-1299-4	UUCUGGAAUUCUGUGUGAGGGA	20-22	agua------------ a- g u ug c - g g aauaac	-25.7	22q11.1	intergenic
			ccc gca cag guuc gaau cu uug ga gg \
			GGG UGU GUC UAAG CUUa ga aau cu cc a
			cccagacuuacaaaaA AG - U GU u c a g acacuu
miR-1285-3	UCUGGGCAACAAAGUGAGACCU	20-22	u----------- uc ag ggag - aa-- g a	-29.9	6q25.1	PLEKHG1, intron, AS
			auag cu cacuuug gccuaggc gg ggauu uuug g
			ugUC GA GUGAAAC CGGGUCUg cc cuuga ggac g
			aaaaaacaccuc CA -- AA-- a gaaa - c
miR-1285-4	UCUGGGCAACAAAGUGAGACCU	20-22	g-- a- gg-- g --- c	-39.2	16p12.1	intergenic
			gagg ucacuu gcc gg gguu \
			cUCC AGUGAA CGG UC ccag a
			aug AG ACAA G Uga a
miR-1285-1-3p	UCUGGGCAACAAAGUGAGACCU	20-22	a ug ucuc	-60	7q21.2	KRIT1, intron, S
miR-1285-1-5p	AUCUCACUUUGUUGCCCAGGCU	20-22	uuuguagagauagg ucucacuuuguugcccaggc g a
			gaacaucucuauUC AGAGUGAAACAACGGGUCUg c a
			C gu cuca
miR-1285-2	UCUGGGCAACAAAGUGAGACCU	20-22	- c cuggugca ga-- caau a	-31.9	2p14	intergenic
			uuuug ggaggc gagg ucacuu gcccag uug g
			gaaac ucucug cUCC AGUGAA CGGGUC aac a
			a c AG------ ACAA U--- c
miR-3620	UCACCCUGCAUCCCGCACCCAG	22	g a g cca agu gg-- g- u	-38.7	1q42.13	ARF1, intron, S
			ug ggug ggg gcaggg gggcu gcu ggc \
			AC CCAC CCC CGUCCC Uccgg ugg ccg g
			G - G UA- AC- aaca aa g
miR-3621	CGCGGGUCGGGGUCUGCAGG	20	gugagcug - ------ - G UGCAG gc	-40.9	9q34.3	LOC389816, intron, S
			cug gggaCGC GGGU CGG GUC Ggcggu g
			gac cccugug uccg gcc cag ccgccg g
			.-------- a ucuguu c g ucca- ac
miR-3622a-5p	CAGGCACGGGAGCUCAGGUGAG	21-22	C C g- g	-70.3	8p21.1	intergenic
miR-3622a-3p	UCACCUGACCUCCCAUGCCUGU	21-22	aauagagggugcaCAGGCA GGGAG UCAGGUGAG cag g
			uuaucucccacguguccgu cccuc aguccacuc guc a
			a c ga g
miR-3622b-3p	UCACCUGAGCUCCCGUGCCUG	21	gaua g cu c	-73.8	8p21.1	intergenic
miR-3622b-5p	AGGCAUGGGAGGUCAGGUGA	20	agu uaauagagggugcacaggcaugggag ucaggugag cag u
(antisense strand of miR-3622a)			ucg guuaucucccACGUGUCCGUGCCCUC AGUCCACUc guc c
			---- G c- c
miR-338AS-5p	UCAACAAAAUCACUGAUGCUGG	22	-- c A A A ------ g g	-42.4	17q25.1	AATK, intron, S
miR-338AS-3p	UCAGCACCAGGAUAUUGUUGGA	22	gca gcug ccucuUCAACAA AUC CUG UGCUG Ga uc c
(antisense strand of miR-338)			cgu cgac ggagagguuguu uag gac acgac cu ag c
			gc a a - c ucacua g u
miR-374bAS	AUAAUACAACCUGCUAAGUGCU	20-22	A CAAUG CU	-37.4	Xq13.2	intergenic
(antisense strand of miR-374b)			AC CGGA AUAAUACAACCUGCUAAGUG A
			UG GCCU UAUUAUGUUGGACGAUUCAC G
			A ACCUA AG
			U AUCCC	-64.5	19q13.32	GIPR, intron, AS
miR-642AS	AGACACAUUUGGAGAGGGACCC	22	GAGUUGGGAGG UCCCUCUCCAAAUGUGUCUUG \
(antisense strand of miR-642)			CUCAACCCUCC AGGGAGAGGUUUACACAGAAC C
			C CCCAC
miR-550AS-1	UCUUACUCCCUCAGGCACUG	21	A GA - AGAU---- CA AUCUUA	-45.2	7p15.1	ZNRF2, intron, AS
(antisense strand of miR-550-1)			GA C UUGUUGG GUGCCUGAGGGAGUAAGA CU C
			CU G AACGACC CACGGACUCCCUCAUUCU GG A
			A AC A GACCACGU CG ACAACA
miR-550AS-2	UCUUACUCCCUCAGGCACUG	21	AGAGA----- C AGAU CACUA ACA	-47.8	7p14.3	intergenic
(antisense strand of miR-550-2)			CU GCUGG GUGCCUGAGGGAGUAAGA UCUG \
			GA CGACC CACGGACUCCCUCAUUCU GGAC A
			ACUACGAAAC C ACGU CG--- AAC
miR-548cAS	CAAAAACCGCAAUUACUUUUGCA	22-23	AAG------- A AGA C A	-40.2	12q14.2	RASSF3, intron, AS
(antisense strand of miR-548c)			UAUUA GUUGGUGCAAAAGUAAUUG UUUUUGCUA UG A
			AUAAU CAACCACGUUUUCAUUAAC AAAAACGGU AU A
			GUAACCGUAG C GCC A G
miR-548dAS-1	AAAAACCACAAUUACUUUUGCACCA	21-25	CUU------- UC A C AUUAC	-43.8	8q24.13	ATAD2, intron, AS
(antisense strand of miR-548d-1)			UAUUAG UGGUGCAAAAG AA UGUGGUUUUUGCC U
			AUAAUC ACCACGUUUUC UU ACACCAAAAACGG U
			UUUGUUCAAU CA A A ACAUU
miR-548dAS-2	AAAAACCACAAUUACUUUUGCACCA	21-25	UUUUA------- A C AC	-52.7	17q24.2	PITPNC1, intron, S
(antisense strand of miR-548d-2)			UUAGGUUGGUGCAAAAG AA UGUGGUUUUUGCCAUU U
			AAUCCAACCACGUUUUC UU ACACCAAAAACGGUAA U
			CUCUCCCUUCUA A A CU
aSequences listed represent the observed full-length sequence of each miRNA cloned. The extra bases at the termini of some miRNAs are indicated in bold.
bRNA secondary structure prediction was performed using mfold version 3.2. The miRNA sequence is highlighted in red. The actual size of the stem-loop has not been experimentally determined.
cUTR, untranslated region; S, sense; AS, antisense
