# Supplementary material for: Ultra-high throughput sequencing-based small RNA discovery and discrete statistical biomarker analysis in a collection of cervical tumours and matched controls
Source: BMC Biol. 2010 May 11;8:58. doi: 10.1186/1741-7007-8-58 (PMC2880020; doi:10.1186/1741-7007-8-58)
Supplement: Additional file 6 — microRNAs (miRNAs) used in the nearest shrunken centroid classifier for normal versus tumour, as well as the standardized centroids for each of those miRNAs in each class. [file 1741-7007-8-58-S6.xls]

## Sheet: Sheet1
Additional file 5. miRNAs used in the NSC classifier for Normal vs. Tumour, as well as
the standardized centroids for each of those miRNAs in each class.
miRNA	Normal	Tumor
miR-143	0.6166	-0.6166
miR-125b	0.4961	-0.4961
miR-205	-0.4867	0.4867
miR-125a-5p	0.2843	-0.2843
miR-21	-0.2777	0.2777
miR-21*	-0.2496	0.2496
miR-7	-0.2477	0.2477
miR-145*	0.2379	-0.2379
miR-10b	0.2194	-0.2194
miR-126	0.2151	-0.2151
miR-200c	-0.2006	0.2006
miR-203	-0.1838	0.1838
miR-10b*	0.1712	-0.1712
miR-204	0.167	-0.167
miR-140-5p	0.1605	-0.1605
miR-126*	0.1587	-0.1587
miR-142-5p	-0.1584	0.1584
miR-1	0.1366	-0.1366
miR-31	-0.1224	0.1224
miR-31*	-0.1157	0.1157
miR-200a*	-0.1058	0.1058
miR-141	-0.0938	0.0938
miR-223	-0.0879	0.0879
miR-195	0.0843	-0.0843
miR-200b	-0.0834	0.0834
miR-944	-0.0823	0.0823
miR-200a	-0.0819	0.0819
miR-146a	-0.0694	0.0694
miR-142-3p	-0.0693	0.0693
miR-218	0.0662	-0.0662
miR-181a	-0.0585	0.0585
miR-25*	-0.0287	0.0287
miR-155	-0.0287	0.0287
miR-1246	-0.018	0.018
miR-484	-0.0156	0.0156
miR-26b	0.0154	-0.0154
miR-1303-3p	-0.0107	0.0107
miR-425	-0.006	0.006
miR-450a	0.0049	-0.0049
miR-147b	-0.0044	0.0044
miR-424	0.0022	-0.0022
