# Supplementary material for: Ultra-high throughput sequencing-based small RNA discovery and discrete statistical biomarker analysis in a collection of cervical tumours and matched controls
Source: BMC Biol. 2010 May 11;8:58. doi: 10.1186/1741-7007-8-58 (PMC2880020; doi:10.1186/1741-7007-8-58)
Supplement: Additional file 7 — microRNAs (miRNAs) used in the nearest shrunken centroid classifier for normal versus adenocarcinoma versus squamous cell carcinoma, as well as the standardized centroids for each of those miRNAs in each class. [file 1741-7007-8-58-S7.xls]

## Sheet: Sheet1
Additional file 7. miRNAs used in the NSC classifier for Normal vs. ADC vs. SCC,
as well as the standardized centroids for each of those miRNAs for each class.
miRNA	Normal	SCC	ADC
miR-205	-0.8605	1.1825	0
miR-194	-0.1481	0	1.1415
miR-125b	0.823	-0.9949	-0.1994
miR-143	0.9029	-0.9463	-0.7559
miR-200c	-0.5046	0.3671	0.8579
miR-141	-0.3946	0.2459	0.7508
miR-181a	-0.342	0.1919	0.6853
miR-125a-5p	0.5684	-0.6783	-0.0773
miR-21*	-0.5348	0.6347	0.0673
miR-200a	-0.3948	0.2843	0.6172
miR-192	0	-0.1136	0.5869
miR-7	-0.5056	0.5534	0.2109
miR-200a*	-0.3954	0.5388	0
miR-21	-0.5375	0.5144	0.5014
miR-145*	0.5335	-0.5046	-0.5167
miR-10b	0.4743	-0.533	-0.1309
miR-215	0	-0.0274	0.5293
miR-31	-0.4036	0.5289	0
miR-126	0.4905	-0.5226	-0.2454
miR-944	-0.3517	0.5225	0
miR-203	-0.4911	0.5153	0.2738
miR-200b	-0.3581	0.2644	0.5094
miR-140-5p	0.4428	-0.4996	-0.0955
miR-204	0.4678	-0.4831	-0.2741
miR-126*	0.463	-0.4775	-0.2706
miR-139-5p	0.2537	-0.1305	-0.4736
miR-1	0.455	-0.4713	-0.2535
miR-181b	-0.1142	0	0.4583
miR-142-3p	-0.3357	0.4523	0
miR-103	0	0	0.4466
miR-663	-0.0339	0	0.4347
miR-192*	0	0	0.434
miR-10b*	0.4329	-0.4007	-0.3937
miR-505	-0.0198	0.2438	-0.4302
miR-142-5p	-0.3995	0.4176	0.1736
miR-484	-0.2961	0.4034	0
miR-1290	-0.1473	0.0046	0.3998
miR-223	-0.3458	0.3997	0
miR-486-3p	0	0	0.3937
miR-31*	-0.3682	0.3937	0.1056
miR-195	0.383	-0.3861	-0.2037
miR-1246	-0.2948	0.3799	0
miR-425	-0.2863	0.3794	0
miR-26b	0.3053	-0.3729	0
miR-150	-0.2458	0.3689	0
miR-218	0.3593	-0.3684	-0.1512
miR-25*	-0.3224	0.364	0
miR-146a	-0.332	0.3387	0.1234
miR-149	-0.0316	0.229	-0.321
miR-106b*	-0.0157	0	0.3152
miR-147b	-0.3101	0.3147	0.101
miR-339-3p	0	0.085	-0.307
miR-191	-0.1066	0	0.3049
miR-542-5p	0.2185	-0.1309	-0.302
miR-141*	-0.2418	0.2996	0
miR-93*	-0.1302	0.0115	0.293
miR-1303-3p	-0.2909	0.2882	0.1014
miR-183*	-0.25	0.2906	0
miR-3608	0	0	0.2894
miR-424	0.2838	-0.2874	-0.0699
miR-450a	0.287	-0.2763	-0.1241
miR-376c	0.1675	-0.2805	0
miR-155	-0.2801	0.2643	0.1327
miR-15b	-0.1582	0.2789	0
miR-183	-0.1721	0.2784	0
miR-224	-0.2283	0.1514	0.2775
miR-130b	-0.2775	0.2263	0.2529
miR-185	-0.2411	0.2764	0
miR-1259-3p	-0.0559	0	0.2728
miR-425*	-0.2348	0.2708	0
miR-23b	0.2419	-0.2666	0
miR-574-3p	0.1485	-0.2616	0
miR-886-5p	-0.1421	0.2581	0
miR-940	-0.0807	0	0.2573
miR-497*	0.2507	-0.2194	-0.1477
miR-222	-0.0957	0	0.2458
miR-99a	0.2456	-0.2017	-0.1852
miR-210	-0.1799	0.2441	0
miR-96	-0.1542	0.24	0
miR-199a-5p	0.144	-0.2398	0
miR-18a	-0.0074	0	0.239
miR-331-3p	0.107	-0.2374	0
miR-577	0	0	0.2371
miR-497	0.1862	-0.2351	0
miR-429	-0.2123	0.2331	0
miR-28-5p	0.1868	-0.2276	0
miR-101	0.161	-0.2262	0
miR-182	-0.1125	0.2251	0
miR-190	0.1122	-0.2201	0
miR-26a	0.1727	-0.2199	0
miR-100	0.2176	-0.1653	-0.1773
miR-140-3p	0.2168	-0.1803	-0.1207
miR-27b*	0	0.115	-0.2166
miR-20b	0	0	0.2145
miR-146b-5p	-0.1097	0.2091	0
miR-99b	0.1711	-0.2068	0
miR-340	-0.1636	0.2058	0
miR-151-3p	-0.0253	0	0.204
miR-542-3p	0.1478	-0.2032	0
miR-92a	-0.1471	0.2014	0
miR-200c*	-0.1771	0.2009	0
miR-1307-3p	-0.1552	0.2003	0
miR-26a-2*	0.1941	-0.1978	0
miR-125b-1*	0.1972	-0.1398	-0.1679
miR-139-3p	0.1959	-0.1362	-0.1739
miR-328	0.1905	-0.1901	0
miR-101*	0.1272	-0.1899	0
miR-3614-5p	-0.188	0.1855	0
miR-378	0.1499	-0.1869	0
miR-135b	-0.1826	0.1854	0
miR-27a	-0.179	0.1322	0.1065
miR-133a	0.1764	-0.1605	0
miR-133b	0.173	-0.1431	-0.0392
miR-629*	-0.1307	0.1688	0
let-7i	-0.137	0.1658	0
miR-483-5p	0	0	0.1628
miR-369-3p	0.1627	-0.0988	-0.1442
miR-199b-5p	0.1059	-0.1617	0
miR-30c-1*	-0.1614	0.1126	0.0898
miR-10a*	0.1565	-0.1605	0
miR-765	-0.1605	0.1383	0
miR-22	0	0.1306	-0.1588
miR-337-3p	0.139	-0.1584	0
miR-342-3p	-0.1573	0.1525	0
miR-202*	0.1554	-0.105	-0.0876
let-7a	0	0	0.1553
miR-873	0.1544	-0.129	0
let-7d*	0.1522	-0.0971	-0.0999
miR-651	-0.1506	0.1311	0
miR-125b-2*	0.1495	-0.0822	-0.1389
miR-127-3p	0	-0.012	0.1494
miR-874	0.1112	-0.1461	0
miR-195*	0.1339	-0.1447	0
miR-28-3p	0	0	0.1431
miR-148b	0.1418	-0.1174	0
miR-25	-0.1292	0.1402	0
miR-130a	0.1088	-0.1372	0
miR-125a-3p	0.1003	-0.1366	0
miR-335*	0	0	-0.1365
miR-9	0	0	-0.1309
miR-2355-5p	-0.0874	0.1276	0
miR-144	0.1261	-0.1224	0
miR-95	-0.1256	0.0771	0.0413
miR-379	0.1139	-0.1255	0
miR-299-3p	0.1252	-0.0764	-0.0418
miR-181c	-0.1249	0.1068	0
miR-514b	0.1246	-0.0989	0
miR-361-3p	-0.0363	0.1239	0
miR-143*	0.1208	-0.1222	0
miR-576-3p	0.1071	-0.0287	-0.1215
miR-942	-0.0416	0.12	0
miR-493*	0.0972	-0.1197	0
miR-377	0.1188	-0.0891	0
miR-526b	0	0	0.1183
miR-193b	-0.0464	0.1172	0
miR-488	0.0868	-0.002	-0.1165
miR-501-3p	-0.0619	0.1162	0
miR-128	-0.1054	0.1152	0
miR-3613-3p	0	0	0.1148
miR-134	0	0	-0.1143
miR-15a	-0.0392	0.1139	0
miR-424*	0.0889	-0.1135	0
miR-514	0.1131	-0.0897	0
miR-532-5p	0	0	0.1117
miR-34c-3p	0.0373	0	-0.1116
miR-374bAS	0	0	0.1116
miR-876-5p	0.1105	-0.0964	0
miR-152	0.1103	-0.067	-0.0025
miR-502-3p	0.1041	-0.1097	0
miR-454	0.0253	-0.1095	0
miR-375	-0.1058	0.0304	0.1088
miR-29a*	0.1088	-0.0438	-0.0765
miR-324-5p	-0.0934	0.1087	0
miR-3615	-0.0209	0.108	0
miR-1307-5p	-0.0677	0.1077	0
miR-130b*	-0.0232	0.1076	0
miR-1306-5p	0.1069	-0.0392	-0.0835
miR-876-3p	0.1066	-0.0676	0
miR-877	-0.1066	0.0743	0
miR-193b*	-0.0873	0.106	0
miR-1283-5p	-0.1054	0.0603	0.0022
miR-186*	0	-0.1043	0.093
miR-200b*	-0.1032	0.091	0
miR-1280	-0.0893	0.0094	0.1028
let-7f	0.0772	-0.1027	0
miR-212	-0.083	0.102	0
miR-30e	-0.1019	0.0709	0
miR-17	0	-0.0375	0.1004
miR-154	0.0399	-0.1004	0
miR-1271	0.0515	0	-0.1003
miR-451	0.1001	-0.0578	0
miR-589*	-0.0395	0.1001	0
miR-513c	0.0999	-0.0646	0
miR-132*	0.0624	0	-0.0998
miR-423-5p	-0.0882	0.0986	0
miR-19b-1*	-0.0619	0.0975	0
miR-885-5p	0.0362	-0.0974	0
miR-214	0.0878	-0.0971	0
miR-450b-5p	0.0969	-0.0408	-0.0294
let-7c	0	-0.0954	0.0436
miR-18a*	-0.0045	0.0953	0
miR-34b	0.0948	-0.0314	-0.0525
miR-153	0.0695	0	-0.0935
miR-3609	0	0	0.0927
miR-16	-0.0468	0.092	0
miR-122	0	0.0919	0
miR-744	0.0064	-0.0908	0
miR-30d	-0.0615	0.0907	0
miR-532-3p	0.0893	-0.0852	0
miR-221	-0.0854	0.0879	0
miR-543	0.0874	-0.0476	0
miR-30e*	-0.0868	0.0431	0
miR-222*	-0.0839	0.0562	0
miR-527	0	0	0.0828
miR-29b-2*	0.0811	-0.0701	0
miR-106b	0	0	-0.081
miR-9*	0	0.0805	0
miR-1323-5p	-0.0253	0.0793	0
miR-374a*	0.0524	0	-0.0793
miR-1287	0.0793	-0.0321	0
miR-329	0.0789	-0.0252	0
miR-452	-0.0788	0.0482	0
miR-29b	0.0683	-0.0773	0
miR-188-3p	0.077	-0.0456	0
miR-487b	0.0352	0	-0.0766
miR-199b-3p	0	-0.0765	0.0611
miR-1228*	-0.076	0.0747	0
miR-410	0.0751	-0.0635	0
miR-483-3p	0.036	-0.0738	0
miR-196b	0.0191	-0.0737	0
let-7d	0	0	-0.0735
miR-585	0	0	-0.0735
miR-383	0.0731	-0.051	0
miR-136	0.0711	-0.0414	0
miR-193a-5p	0.0344	-0.0703	0
let-7b*	0.0616	-0.0702	0
miR-3622a-5p	0	-0.0696	0
let-7e*	0.0695	0	-0.0658
miR-193a-3p	-0.019	0.0681	0
miR-923	-0.0678	0.0331	0
miR-324-3p	0	0	-0.067
miR-499-5p	0.065	-0.0522	0
miR-34c-5p	0.0103	0	-0.0643
miR-561-5p	0.0501	-0.0637	0
miR-196a	0	-0.02	0.0636
miR-96*	-0.0568	0.0619	0
miR-3610	-0.0616	0.0324	0
miR-495	0.0605	-0.0156	0
miR-551a	-0.0602	0.0529	0
miR-452*	0	0	0.0601
miR-99a*	0.0583	-0.0584	0
miR-320d	0	0	-0.0579
miR-29c*	0	0	-0.0579
miR-433	0.0572	0	-0.0004
miR-326	0	-0.0572	0
miR-15a*	0	0.0565	0
miR-519a	-0.0133	0.0564	0
miR-449a	0.0558	-0.0423	0
miR-299-5p	0.0554	-0.0015	0
miR-3612	0.0544	-0.0472	0
miR-486-5p	0.0417	-0.0543	0
miR-515-5p	-0.0057	0.0537	0
miR-492	0	0	0.0535
miR-92a-1*	-0.0533	0.0473	0
let-7f-1*	0	0	-0.0517
miR-494	0.051	0	-0.0273
miR-374b	0.0032	-0.0508	0
miR-519c-5p	-0.0032	0.0491	0
miR-186	0.0436	-0.049	0
miR-138	0	0	0.0483
miR-2110-5p	0.047	0	-0.0266
miR-190b	0.0457	-0.0391	0
miR-641	0.0452	-0.0107	0
miR-33b	-0.0452	0.0112	0
miR-582-5p	-0.0451	0.0415	0
miR-24-2*	0	0	0.0443
miR-194*	0	0	0.0442
miR-1299	0	0	-0.044
miR-145	0	0	-0.0423
miR-455-3p	-0.0416	0	0
miR-423-3p	0.0415	0	-0.0358
miR-148a	-0.0404	0.0163	0
miR-379*	0.0091	-0.0393	0
miR-16-2*	0	0.0388	0
miR-3614-3p	-0.0384	0.0335	0
miR-136*	0	-0.001	0.0377
miR-27a*	-0.003	0.0359	0
miR-34a	-0.0358	0	0.0017
miR-1295	0	0.0355	0
miR-337-5p	0.0033	-0.0349	0
miR-29a	0	-0.0345	0
miR-503	0.0339	0	0
miR-29c	0.0204	-0.0333	0
miR-129-5p	0	0	-0.0333
let-7f-2*	0.0333	-0.0056	0
miR-411*	0.029	0	-0.0331
miR-3622b-3p	0	-0.0328	0
miR-516a-5p	0	0.0324	0
miR-2355-3p	0.0317	0	-0.0322
miR-17*	-0.0312	0	0.029
miR-24-1*	0	-0.0305	0
miR-505*	0	0.0069	-0.0302
miR-887	0.0285	-0.0282	0
miR-655	0.0284	0	0
miR-26b*	0.0278	0	0
miR-22*	-0.0277	0	0
miR-26a-1*	0.0271	-0.0088	0
miR-3621	0	0	0.027
miR-135a	0.0268	0	0
miR-184	-0.0259	0.0252	0
miR-151-5p	0.0256	-0.0208	0
miR-3622a-3p	0.0253	0	0
miR-29b-1*	0.0068	-0.025	0
miR-508-3p	0.025	0	0
miR-1294	0.0248	0	0
miR-10a	0.0247	-0.0118	0
miR-491-5p	0.0245	-0.0056	0
miR-362-3p	0.0243	0	0
miR-450b-3p	0.0204	-0.0224	0
miR-376a*	0	0	0.0222
miR-382	0.0191	-0.0165	0
miR-27b	0	-0.0186	0
miR-374b*	0.0184	0	0
miR-549-3p	-0.0069	0.0181	0
miR-551b	-0.0181	0	0
miR-34b*	0.018	0	0
miR-579	-0.0123	0.0176	0
miR-93	0	0	0.0149
miR-625	0	0	0.0145
miR-92b*	0.0136	0	0
miR-23c	0.01	-0.0134	0
miR-1274b-2	0	0	0.0126
miR-1296-5p	0	0	0.0122
miR-2110-3p	0.0105	0	0
miR-767-3p	0	0.0098	0
miR-129-3p	0.0095	0	0
miR-191*	0.0083	0	0
miR-576-5p	-0.0082	0	0
let-7b	-0.008	0	0
miR-708	-0.0071	0	0
miR-671-3p	0	0	-0.0068
miR-181c*	0.0066	0	0
miR-654-3p	0	-0.0058	0
miR-513a-5p	0.0056	0	0
miR-559	0	0	0.0049
let-7c*	0.0038	0	0
miR-144*	0	-0.0026	0
miR-485-5p	0	0.0024	0
miR-1285-3-3p	-0.0015	0	0
miR-592	-0.0011	0	0
miR-1296-3p	-0.0003	0	0
