# Supplementary material for: Ultra-high throughput sequencing-based small RNA discovery and discrete statistical biomarker analysis in a collection of cervical tumours and matched controls
Source: BMC Biol. 2010 May 11;8:58. doi: 10.1186/1741-7007-8-58 (PMC2880020; doi:10.1186/1741-7007-8-58)
Supplement: Additional file 8 — microRNAs (miRNAs) used in the nearest shrunken centroid classifier for adenocarcinoma versus squamous cell carcinoma, as well as the standardized centroids for each of those miRNAs in each class. [file 1741-7007-8-58-S8.xls]

## Sheet: Sheet1
Additional file 8. miRNAs used in the NSC classifier for ADC vs. SCC, as well as
the standardized centroids for each of those miRNAs for each class.
miRNA	SCC	ADC
miR-192	-0.1783	0.6239
miR-194	-0.0661	0.2315
miR-505	0.0121	-0.0424
