# Supplementary material for: Ultra-high throughput sequencing-based small RNA discovery and discrete statistical biomarker analysis in a collection of cervical tumours and matched controls
Source: BMC Biol. 2010 May 11;8:58. doi: 10.1186/1741-7007-8-58 (PMC2880020; doi:10.1186/1741-7007-8-58)
Supplement: Additional file 10 — The false discovery rate of all microRNAs as determined by our Poisson log-linear model. [file 1741-7007-8-58-S10.xls]

## Sheet: significantfdrs_Jul15.txt
Additional file 10. The false discovery rate of all miRNAs as determined by our Poisson log-linear model.
miRNA		FDR
miR-205	10.6328	0
miR-143	-7.9185	0
miR-10b*	-7.4645	0
miR-31	6.1199	0
miR-1	-6.0489	0
miR-203	6.0135	0
miR-1303-3p	5.8831	0
miR-944	5.8424	0
miR-145*	-5.8033	0
miR-1246	5.7788	0
miR-425	5.5824	0
miR-7	5.5515	0
miR-21*	5.5442	0
miR-204	-5.3376	0
miR-10b	-5.3283	0
miR-31*	5.2747	0
miR-125b	-5.1604	0
miR-140-5p	-5.1074	0
miR-142-3p	5.075	0
miR-147b	5.0231	0
miR-126*	-4.9657	0
miR-155	4.7394	0
miR-25*	4.7106	0
miR-183*	4.6371	0
miR-126	-4.6037	0
miR-200a*	4.5939	0
miR-218	-4.542	0.0001
miR-497*	-4.5262	0.0001
miR-450a	-4.471	0.0001
miR-96	4.3837	0.0001
miR-99b	-4.2055	0.0001
miR-629*	4.1755	0.0001
miR-424	-4.1487	0.0001
miR-542-5p	-4.0885	0.0001
miR-125a-5p	-4.0828	0.0001
miR-497	-4.0594	0.0001
miR-125b-1*	-3.9954	0.0001
miR-139-5p	-3.9079	0.0001
miR-142-5p	3.8837	0.0001
miR-146a	3.8445	0.0001
miR-200c	3.8373	0.0001
miR-3614-5p	3.8246	0.0001
miR-141*	3.8001	0.0001
let-7d*	-3.7908	0.0001
miR-195*	-3.7425	0.0001
miR-223	3.6799	0.0001
miR-195	-3.6242	0.0002
miR-133b	-3.5321	0.0003
miR-328	-3.4938	0.0003
miR-1290	3.4248	0.0004
miR-222*	3.4071	0.0004
miR-10a*	-3.3926	0.0004
miR-135b	3.3345	0.0005
miR-200c*	3.3277	0.0006
miR-424*	-3.3196	0.0006
miR-101*	-3.2953	0.0007
miR-182	3.2949	0.0007
miR-873	-3.2642	0.0008
miR-96*	3.264	0.0007
miR-592	3.2631	0.0007
miR-141	3.2605	0.0007
miR-212	3.2396	0.0007
miR-100	-3.2371	0.0007
miR-26a-2*	-3.225	0.0008
miR-183	3.2209	0.0007
miR-1283-5p	3.1937	0.0008
miR-3614-3p	3.1839	0.0009
miR-940	3.1797	0.001
miR-139-3p	-3.1768	0.001
miR-224	3.1628	0.001
miR-23b	-3.0972	0.0012
miR-26b	-3.0926	0.0012
miR-515-5p	3.0559	0.0014
miR-484	3.0335	0.0015
miR-19b-1*	3.0321	0.0015
miR-133a	-2.9977	0.0017
miR-200a	2.9696	0.0018
miR-542-3p	-2.9092	0.002
miR-876-3p	-2.9045	0.002
miR-200b*	2.8891	0.0021
miR-450b-5p	-2.879	0.0021
miR-337-3p	-2.8659	0.0022
miR-1307-3p	2.7981	0.0028
miR-338AS-3p	2.7366	0.0031
miR-1287	-2.7342	0.0031
miR-874	-2.7305	0.0031
miR-21	2.722	0.0032
miR-190	-2.7076	0.0034
miR-765	2.697	0.0035
miR-135b*	2.688	0.0036
miR-369-3p	-2.6765	0.0037
miR-886-5p	2.6685	0.0038
miR-210	2.658	0.0038
miR-130a	-2.6576	0.0038
miR-202*	-2.6478	0.0039
miR-140-3p	-2.6323	0.004
miR-18a*	2.6287	0.004
miR-374a*	-2.6096	0.0045
miR-376c	-2.592	0.0048
miR-519a	2.5811	0.0049
miR-3610	2.5768	0.005
let-7e*	-2.5717	0.005
let-7b*	-2.564	0.0051
miR-151-5p	-2.5578	0.0051
miR-885-5p	-2.5424	0.0055
miR-150	2.5355	0.0056
miR-574-3p	-2.5306	0.0056
miR-130b	2.5208	0.0056
miR-29a*	-2.5149	0.0057
miR-379	-2.506	0.0058
miR-146b-5p	2.5028	0.0059
miR-425*	2.4942	0.0061
miR-101	-2.4934	0.0061
miR-524-5p	2.4483	0.0069
miR-1296-3p	2.4463	0.0069
miR-125b-2*	-2.4401	0.007
miR-651	2.4358	0.007
miR-1306-5p	-2.4299	0.0072
miR-144	-2.4278	0.0072
miR-92a-1*	2.4184	0.0075
miR-125a-3p	-2.4164	0.0074
miR-378	-2.4162	0.0074
miR-548b-3p	2.4114	0.0073
miR-3615	2.4062	0.0075
miR-559	2.39	0.0079
miR-194	2.3734	0.0084
miR-488	-2.3613	0.0087
miR-589*	2.3551	0.0088
miR-663	2.3527	0.0088
miR-499-5p	-2.3457	0.0089
miR-33b	2.3431	0.0089
miR-200b	2.3362	0.009
miR-1323-5p	2.3341	0.009
miR-27a*	2.3243	0.0093
miR-876-5p	-2.3119	0.0096
miR-429	2.2954	0.0102
miR-1228*	2.2891	0.0104
miR-1285-3-3p	2.2659	0.0114
miR-801	2.2464	0.0123
miR-28-5p	-2.2415	0.0124
miR-93*	2.237	0.0125
miR-2355-5p	2.2257	0.0129
miR-518a-3p	2.2255	0.0128
miR-576-3p	-2.2182	0.013
let-7e	-2.2127	0.0132
miR-516a-5p	2.21	0.0132
miR-383	-2.2008	0.0135
miR-493*	-2.1822	0.0143
miR-514	-2.1769	0.0144
miR-1259-3p	2.1686	0.0147
miR-15b	2.1594	0.0151
miR-193a-5p	-2.1502	0.0154
miR-99a	-2.1428	0.0157
miR-9*	2.1402	0.0157
miR-1303-5p	2.1244	0.0164
miR-590-5p	2.1241	0.0164
miR-199a-5p	-2.1226	0.0163
miR-549-3p	2.1144	0.0168
miR-766	2.107	0.0171
miR-1295	2.1057	0.0171
miR-1307-5p	2.0962	0.0176
miR-579	2.0896	0.0179
miR-211	2.0861	0.018
miR-18a	2.0853	0.018
miR-26a-1*	-2.0776	0.0183
miR-483-3p	-2.0767	0.0183
miR-498	2.0639	0.019
miR-532-3p	-2.0617	0.019
miR-519c-5p	2.0505	0.0195
miR-214	-2.0482	0.0196
miR-342-3p	2.0461	0.0196
miR-561-5p	-2.0414	0.0198
miR-299-3p	-2.0244	0.021
miR-143*	-2.0238	0.0209
miR-618	2.0118	0.0217
miR-185	2.0061	0.022
miR-379*	-2.0047	0.022
miR-193b	1.9985	0.0224
miR-518e	1.989	0.0231
miR-3622a-3p	-1.9802	0.0236
miR-138-1*	1.9787	0.0236
miR-768-5p	-1.963	0.0247
miR-1180	-1.9589	0.0249
miR-33b*	1.9539	0.0252
miR-155*	1.952	0.0252
miR-708	1.9357	0.0265
miR-34a	1.9345	0.0265
miR-1298	1.9233	0.0274
miR-128	1.921	0.0275
miR-26a	-1.9194	0.0276
miR-29b-2*	-1.9169	0.0278
miR-132*	-1.9132	0.028
miR-135a	-1.9124	0.0279
miR-138	1.9096	0.0281
miR-514b	-1.9072	0.0282
miR-92a	1.8961	0.029
miR-3608	1.8934	0.0292
miR-181a	1.8838	0.0301
miR-519c-3p	1.8774	0.0305
miR-129-5p	-1.8696	0.0313
miR-2355-3p	-1.8631	0.0319
miR-34b	-1.8597	0.0321
miR-1236	1.8578	0.0322
miR-19a*	1.8535	0.0324
miR-23c	-1.8526	0.0324
miR-10a	-1.8522	0.0323
miR-1185-3p	1.8465	0.0328
miR-513c	-1.8435	0.0331
miR-153	-1.8378	0.0337
miR-545	1.8298	0.0345
miR-23b*	-1.8266	0.0347
miR-199b-5p	-1.8254	0.0346
miR-942	1.8196	0.0352
miR-20b*	1.8184	0.0352
miR-130b*	1.8153	0.0354
miR-1227	1.8062	0.0366
miR-365	-1.8012	0.0369
miR-342-5p	1.8005	0.0368
miR-934	1.8003	0.0366
miR-501-3p	1.7951	0.0372
miR-149	1.7909	0.0374
miR-518b	1.7848	0.038
miR-331-3p	-1.7732	0.0393
miR-452	1.7627	0.0405
miR-105*	1.7553	0.0414
miR-877	1.7434	0.043
miR-3619	1.7292	0.045
miR-30c-1*	1.7275	0.0451
miR-610	1.7209	0.0459
miR-495	-1.7195	0.0459
miR-22*	1.7189	0.0458
miR-30a*	-1.7169	0.0459
miR-188-3p	-1.7147	0.0461
miR-181c	1.7085	0.0468
miR-223*	1.7075	0.0467
miR-551b	1.707	0.0466
miR-27a	1.7022	0.0472
miR-190b	-1.702	0.047
miR-517a	1.6988	0.0473
let-7f	-1.6806	0.0499
miR-377	-1.68	0.0499
miR-375	1.6795	0.0497
miR-521	1.6787	0.0496
miR-556-5p	1.668	0.051
miR-1270	1.6661	0.0512
miR-15a	1.6628	0.0516
miR-18b	1.6603	0.0519
miR-20b	1.6593	0.0518
miR-30e	1.6546	0.0524
miR-519e*	1.6529	0.0525
miR-196b	-1.6456	0.0536
miR-543	-1.6416	0.054
miR-193b*	1.6306	0.0559
miR-494	-1.6301	0.0558
miR-299-5p	-1.628	0.056
miR-15a*	1.6239	0.0565
miR-887	-1.6194	0.057
miR-186	-1.6162	0.0574
miR-181b	1.6162	0.0572
miR-148b	-1.616	0.057
miR-1299	-1.6155	0.0569
miR-643	1.6141	0.0569
miR-137	1.6097	0.0574
miR-527	1.6077	0.0577
miR-589	1.6068	0.0576
miR-340	1.5978	0.0592
miR-487b	-1.5872	0.0611
miR-520a-3p	1.5846	0.0613
miR-3612	-1.5834	0.0612
miR-218-1*	-1.5812	0.0616
let-7c	-1.5763	0.0624
let-7f-2*	-1.5667	0.0641
miR-1283-1-3p	1.5655	0.064
miR-217	1.564	0.064
miR-216b	1.5618	0.0642
miR-522	1.5529	0.0658
miR-124*	1.5488	0.0664
miR-374b	-1.5424	0.0675
miR-576-5p	1.5364	0.0686
miR-520a-5p	1.526	0.071
miR-152	-1.5235	0.0713
miR-520d-3p	1.5113	0.0738
miR-526b	1.5072	0.0745
miR-939	1.5036	0.0752
miR-616*	1.4968	0.0766
miR-374a	-1.4966	0.0763
miR-551a	1.4797	0.0802
miR-124	1.479	0.0801
miR-451	-1.4694	0.0825
miR-518f	1.4694	0.0822
miR-301b	1.4693	0.0819
miR-148a	1.4612	0.0838
miR-410	-1.4573	0.0845
miR-148a*	1.4555	0.0846
miR-221	1.4528	0.085
miR-339-5p	1.4522	0.0849
miR-335	-1.4453	0.0864
miR-767-3p	1.4449	0.0861
miR-875-5p	1.4447	0.0859
miR-361-3p	1.4431	0.0861
miR-146b-3p	1.4274	0.0901
miR-3200-3p	1.4256	0.0903
miR-95	1.4201	0.0915
miR-371-3p	1.4181	0.0917
miR-193a-3p	1.4104	0.0935
miR-16-1*	1.4067	0.0944
miR-491-3p	1.4027	0.0953
miR-378*	1.4021	0.0952
miR-516b	1.3958	0.097
miR-491-5p	-1.3953	0.0969
miR-27b	-1.3946	0.0968
miR-3622a-5p	-1.3872	0.0986
miR-628-5p	-1.3865	0.0985
miR-219-5p	1.3839	0.0989
miR-3620	1.3838	0.0987
miR-518c	1.3826	0.0987
miR-34a*	1.3807	0.0989
let-7a*	-1.368	0.1027
miR-641	-1.3669	0.1026
miR-769-3p	1.3651	0.1029
miR-487a	1.3647	0.1027
miR-1271	-1.3602	0.1038
miR-582-5p	1.3583	0.1041
miR-941	1.3483	0.107
miR-33a	1.3426	0.1088
miR-222	1.3367	0.1105
miR-16-2*	1.3363	0.1102
miR-548d-3p	1.3335	0.1108
miR-34c-3p	-1.3327	0.1107
miR-923	1.3255	0.1128
miR-658	1.3231	0.1133
miR-411*	-1.322	0.1134
miR-520e	1.3199	0.1133
miR-520g	1.3199	0.1133
miR-517*	1.306	0.1179
miR-452*	1.3013	0.1191
miR-3607-3p	1.2962	0.1208
miR-146a*	1.2958	0.1205
miR-655	-1.2953	0.1204
miR-636	1.293	0.1209
miR-182*	1.2909	0.1213
miR-519d	1.2874	0.1223
miR-1228	1.2869	0.1222
miR-526b*	1.2842	0.1228
miR-508-3p	-1.2774	0.1249
miR-496	1.276	0.1251
miR-18b*	1.2671	0.128
miR-16	1.2564	0.1319
miR-938	1.2474	0.1351
miR-29c	-1.2468	0.135
miR-148b*	1.2359	0.1393
miR-516b*	1.2294	0.1414
miR-520f	1.2294	0.1414
miR-511	1.2281	0.1415
miR-122	1.2277	0.1413
miR-520d-5p	1.2265	0.1414
miR-324-5p	1.2263	0.1411
miR-105	1.2188	0.1438
let-7g	-1.2106	0.147
miR-492	1.2099	0.1469
miR-3616-3p	1.2033	0.1494
miR-512-5p	1.2009	0.1501
miR-103	1.1901	0.1548
miR-185*	1.1896	0.1546
miR-329	-1.1847	0.1565
miR-744	-1.1839	0.1565
miR-25	1.1809	0.1574
miR-1292	1.1795	0.1575
miR-99a*	-1.1772	0.1582
miR-28-3p	-1.175	0.1587
miR-519b-3p	1.173	0.1592
miR-585	-1.1715	0.1595
miR-512-3p	1.1627	0.1633
miR-106a*	1.1622	0.1631
miR-520h	1.1621	0.1627
miR-330-5p	1.1558	0.1652
miR-515-3p	1.1521	0.166
miR-523	1.1521	0.166
let-7c*	-1.1478	0.1677
miR-455-3p	1.1459	0.1681
miR-552	1.1434	0.169
miR-767-5p	1.1396	0.1703
miR-509-3p	-1.1387	0.1703
let-7f-1*	-1.1362	0.1712
miR-503	-1.1296	0.174
miR-184	1.1237	0.1765
miR-154	-1.1193	0.1782
miR-107	1.1084	0.1834
miR-29b-1*	-1.1063	0.184
miR-187*	1.1053	0.184
miR-106a	1.1032	0.1847
miR-1224-3p	1.1001	0.1858
miR-525-3p	1.1	0.184
miR-566	1.1	0.184
miR-639	1.1	0.184
miR-1323-3p	1.1	0.184
miR-1233	1.0986	0.1843
miR-326	-1.0971	0.1846
miR-3611	-1.0932	0.1861
miR-517c	1.0912	0.1867
miR-449a	-1.0901	0.1869
miR-26b*	-1.0843	0.1893
miR-659	1.0795	0.1915
miR-215	1.0726	0.1949
miR-345	1.0726	0.1944
miR-363*	1.0647	0.1983
miR-199b-3p	-1.0582	0.2015
miR-599	1.0562	0.2021
miR-218-2*	1.0544	0.2026
miR-1274b-1	1.0524	0.2033
miR-22	1.0505	0.204
miR-886-3p	1.049	0.2043
miR-550	1.0484	0.2042
miR-15b*	1.0452	0.2056
miR-1259-5p	1.0427	0.2067
miR-875-3p	1.034	0.2114
miR-149*	1.033	0.2114
miR-877*	1.0272	0.2143
miR-1237	1.027	0.2139
miR-622	1.0253	0.2145
miR-3622b-3p	-1.0229	0.2155
miR-556-3p	1.0206	0.2164
miR-19b-2*	1.0153	0.2182
miR-373*	1.0153	0.2182
miR-453	1.0153	0.2182
miR-518f*	1.0129	0.2191
miR-597	1.0105	0.22
miR-374b*	-1.0083	0.2207
miR-502-3p	-1.0065	0.2214
miR-216a	1.0033	0.223
miR-29b	-0.9999	0.2244
miR-3621	0.9814	0.2352
miR-2110-5p	-0.9796	0.2357
miR-548a-3p	-0.975	0.238
miR-433	-0.9743	0.2379
miR-650	0.9702	0.24
miR-654-3p	-0.9695	0.2398
miR-450b-3p	-0.9685	0.24
miR-625	0.9653	0.2413
miR-486-3p	0.9636	0.2419
miR-129-3p	-0.9613	0.2429
miR-2110-3p	-0.9589	0.2438
miR-330-3p	0.9524	0.2475
miR-548cAS	-0.9522	0.247
miR-409-5p	0.9518	0.2467
miR-612	0.9383	0.2555
miR-1229	0.9313	0.2598
miR-369-5p	-0.92	0.267
miR-19a	0.9171	0.2685
miR-520c-3p	0.9117	0.2716
miR-194*	0.9022	0.2777
miR-1280	0.8931	0.2836
miR-431	0.8929	0.2831
miR-486-5p	-0.8893	0.2851
miR-191*	-0.8892	0.2845
miR-490-5p	-0.884	0.2875
miR-933	0.8737	0.2945
miR-1294	-0.8736	0.2939
miR-671-5p	0.8721	0.2944
miR-513a-5p	-0.8676	0.297
miR-1286	0.867	0.2968
miR-29a	-0.8632	0.2992
miR-654-5p	0.8558	0.3043
miR-603	0.8526	0.3061
miR-548dAS	0.8505	0.3071
miR-423-5p	0.8393	0.3153
miR-196a	-0.8323	0.3203
miR-518d-3p	0.8312	0.3205
miR-3613-3p	0.8306	0.3203
miR-548d-5p	0.8249	0.324
miR-98	-0.8225	0.3253
let-7i	0.8182	0.3281
miR-106b*	0.8106	0.3335
miR-376a*	0.81	0.3334
miR-1179-3p	0.8064	0.3356
miR-27b*	0.7998	0.3403
miR-550*	0.7977	0.3414
miR-675	-0.7971	0.3412
miR-485-3p	0.794	0.3431
miR-1226	-0.7936	0.3427
miR-581	0.7918	0.3433
miR-549-5p	0.7865	0.347
miR-642	0.7747	0.3565
miR-20a	0.7737	0.3566
miR-382	-0.7713	0.3577
miR-339-3p	0.7713	0.357
miR-34c-5p	-0.7711	0.3564
miR-214*	-0.7658	0.3604
miR-411	-0.7651	0.3602
miR-485-5p	0.7643	0.3601
let-7i*	-0.7603	0.363
miR-2114	-0.7569	0.3651
miR-570	-0.7559	0.3651
miR-517b	0.7522	0.3674
miR-136*	-0.7516	0.3673
miR-885-3p	-0.7501	0.3679
miR-507	-0.7471	0.37
miR-186*	-0.7463	0.37
miR-3618	0.7403	0.3746
miR-150*	0.7379	0.3759
miR-541	0.7341	0.3785
miR-381	-0.7281	0.3834
miR-600	0.7259	0.3847
miR-1249	0.7183	0.391
miR-449b	-0.7172	0.3911
miR-510	-0.7151	0.3922
miR-548e	0.7113	0.3952
miR-501-5p	0.7092	0.3965
miR-616	0.7042	0.4
miR-582-3p	0.6911	0.4122
miR-3613-5p	0.6788	0.423
miR-1179-5p	-0.6773	0.4237
miR-642AS	0.6752	0.4248
miR-30d	0.6718	0.4272
miR-744*	-0.6694	0.4287
miR-29c*	-0.6679	0.4294
miR-136	-0.6672	0.4293
miR-505*	0.6608	0.4346
miR-653	0.6591	0.4354
miR-489	0.6574	0.4361
miR-30c-2*	-0.6568	0.4359
miR-337-5p	-0.6549	0.4368
miR-590-3p	-0.6527	0.4383
miR-192*	0.6525	0.4377
miR-93	0.6502	0.4391
miR-628-3p	-0.6468	0.4416
miR-513b	-0.6466	0.4409
miR-1185-1-5p	0.6455	0.4412
miR-380*	0.6425	0.4433
miR-302d	0.6407	0.4443
miR-181c*	-0.6402	0.4439
miR-3607-5p	-0.6356	0.4475
miR-187	0.6335	0.4489
miR-380	-0.6262	0.4555
miR-92b*	-0.623	0.4579
miR-23a*	0.6205	0.4596
miR-144*	-0.615	0.4643
miR-24-1*	-0.6093	0.4693
miR-617	0.6053	0.4725
miR-192	0.6028	0.474
miR-3605-3p	-0.5965	0.4797
miR-122*	0.5932	0.4813
miR-302c	0.5932	0.4813
miR-335*	-0.5879	0.4859
miR-363	0.5877	0.4853
miR-106b	0.5863	0.4858
miR-551b*	0.5862	0.485
miR-30a	-0.5823	0.4883
miR-454	-0.5773	0.4929
miR-1275	-0.577	0.4923
miR-362-3p	-0.5756	0.4928
miR-525-5p	0.5698	0.498
miR-1225-5p	0.5666	0.4997
miR-198	0.5666	0.4997
miR-34b*	-0.5623	0.5033
miR-219-2-3p	0.5543	0.5106
miR-376a	0.5516	0.5126
miR-130a*	0.5463	0.5174
miR-1277	-0.5421	0.521
miR-181d	-0.5398	0.5227
miR-892b	0.5391	0.5224
miR-9	0.5359	0.5249
miR-30c	-0.5353	0.5245
miR-302a*	0.5316	0.5277
miR-1287	0.5306	0.5278
miR-302b	0.5272	0.5306
miR-545*	0.5249	0.5324
miR-3622b-5p	0.5223	0.5345
miR-373	0.5162	0.54
miR-302b*	0.5137	0.5418
miR-17*	0.5137	0.5409
miR-664	0.4975	0.5578
miR-346	0.4935	0.5614
miR-577	0.4842	0.5708
miR-20a*	0.4841	0.5699
miR-656	-0.4822	0.571
miR-23a	-0.4786	0.5744
miR-493	-0.4753	0.5772
miR-431*	0.4752	0.5763
miR-361-5p	-0.4655	0.5863
miR-758	-0.4585	0.5935
miR-127-3p	-0.4585	0.5925
miR-376b	-0.4569	0.5934
miR-505	0.4549	0.5946
miR-134	-0.4529	0.5957
miR-421	0.4511	0.597
miR-208b	0.4462	0.6018
miR-513a-3p	0.4424	0.6054
miR-99b*	0.4404	0.6065
miR-580	0.4356	0.6109
miR-30e*	-0.433	0.6129
miR-1271	0.4291	0.6163
miR-584	-0.4205	0.6252
let-7a	-0.4162	0.6295
miR-544	0.4152	0.6296
miR-30d*	-0.4141	0.6298
miR-627	0.413	0.63
miR-1285	0.4092	0.6335
miR-132	-0.4087	0.6331
miR-32*	-0.408	0.6328
miR-409-3p	0.4072	0.6326
miR-1301	-0.4035	0.6358
miR-423-3p	-0.3982	0.6411
miR-1277	0.3931	0.6463
miR-338-5p	0.3824	0.6584
miR-671-3p	-0.3796	0.6609
miR-181a-2*	-0.3744	0.666
miR-629	-0.3675	0.6732
miR-504	-0.365	0.675
miR-206	-0.3638	0.6752
miR-374bAS	0.3607	0.6777
miR-1224-5p	-0.3574	0.6803
miR-191	0.3573	0.6793
miR-323-3p	-0.3554	0.6805
miR-770-5p	0.3477	0.6888
miR-668	0.3359	0.7023
miR-500	0.3348	0.7026
miR-506	0.3342	0.7022
miR-30b*	-0.3338	0.7015
let-7b	-0.3335	0.7009
miR-1225-3p	0.3321	0.7016
miR-100*	-0.3257	0.7083
miR-937	0.3254	0.7075
miR-3605-5p	0.323	0.7092
miR-1306-3p	-0.3229	0.7082
miR-367	0.3211	0.7091
miR-370	-0.3196	0.7099
miR-320d	-0.3145	0.7152
let-7d	-0.3139	0.7148
miR-550AS	-0.3122	0.7157
miR-624*	0.3102	0.7171
miR-889	0.3085	0.7179
miR-1185-2-5p	-0.2984	0.7293
miR-377*	0.2947	0.7331
miR-888	0.2933	0.7337
miR-532-5p	-0.2904	0.7363
miR-890	0.288	0.7367
miR-891b	0.288	0.7367
miR-432*	0.2832	0.7415
miR-3606	0.2827	0.7409
miR-3616-5p	0.2804	0.7426
miR-1247-5p	-0.2764	0.7464
miR-499-3p	0.2761	0.7455
miR-605	0.2694	0.7527
miR-624	0.2634	0.759
miR-32	0.2605	0.7613
miR-372	0.2509	0.7724
miR-24-2*	0.248	0.7748
miR-296-3p	0.2395	0.7846
miR-598	-0.2329	0.7917
miR-665	0.2227	0.8035
miR-708*	-0.2214	0.8038
miR-548b-5p	-0.2214	0.8027
miR-508-5p	0.2157	0.8088
miR-154*	-0.2091	0.8156
miR-30b	-0.2091	0.8144
miR-3609	0.2087	0.8136
miR-331-5p	0.2065	0.8151
miR-301a	-0.2044	0.8165
miR-652	0.2043	0.8155
miR-340*	0.204	0.8147
miR-509-3-5p	0.18	0.8434
miR-221*	-0.1753	0.848
miR-135a*	-0.1745	0.8477
miR-24	-0.1744	0.8465
miR-891a	0.1656	0.8565
miR-548a-5p	0.1615	0.8603
miR-196a*	-0.1602	0.8605
miR-338AS-5p	0.1592	0.8606
miR-19b	0.1574	0.8615
miR-454*	0.1566	0.8612
miR-935	-0.1533	0.8639
miR-455-5p	0.1523	0.8638
miR-539	-0.138	0.8807
miR-33a*	0.1379	0.8796
miR-7-1*	-0.1372	0.8792
miR-145	-0.1369	0.8783
miR-615-3p	-0.1343	0.8804
let-7g*	-0.1343	0.8791
miR-127-5p	0.134	0.8781
miR-769-5p	-0.13	0.882
miR-488*	0.1277	0.8835
miR-500*	-0.1193	0.8928
miR-338-3p	0.119	0.8919
miR-362-5p	-0.1159	0.8943
miR-324-3p	0.1154	0.8936
miR-7-2*	0.1133	0.8948
miR-432	0.1076	0.9007
miR-320a	0.1076	0.8994
miR-760	0.1069	0.899
miR-490-3p	-0.1067	0.8981
miR-129*	0.0992	0.9061
miR-219-1-3p	0.0947	0.9103
miR-1308	0.092	0.9125
miR-625*	-0.0897	0.914
miR-17	0.089	0.9137
miR-548c-5p	-0.0782	0.9256
miR-768-3p	0.0768	0.9261
miR-92b	-0.0737	0.9286
miR-660	0.0689	0.9334
miR-483-5p	-0.0685	0.9327
miR-197	0.0641	0.9367
miR-188-5p	0.0603	0.9403
miR-1247-3p	-0.0579	0.9421
miR-1296-5p	0.0519	0.9486
miR-181a*	0.05	0.9495
miR-1274b-2	-0.0476	0.951
miR-615-5p	0.0456	0.9521
miR-371-5p	0.0448	0.9517
miR-502-5p	0.0422	0.9534
miR-3200-5p	0.0346	0.9613
miR-3617	-0.0278	0.9683
miR-151-3p	-0.0195	0.9772
miR-202	0.0074	0.9905
, can be considered as a score for whether miRNA i is differentially expressed between
tumor and normal: a large positive value indicates higher expression in tumor than in normal;
FDR= false discovery rate
