# Supplementary material for: Ultra-high throughput sequencing-based small RNA discovery and discrete statistical biomarker analysis in a collection of cervical tumours and matched controls
Source: BMC Biol. 2010 May 11;8:58. doi: 10.1186/1741-7007-8-58 (PMC2880020; doi:10.1186/1741-7007-8-58)
Supplement: Additional file 12 — Average correlation of microRNAs within each cluster, and corresponding P-values. [file 1741-7007-8-58-S12.xls]

## Sheet: ClusterCorrelationPVals_Jul20.t
Additional file 12. Average correlation of miRNAs within each cluster, and corresponding p-values.
		Number of miRNAs	Mean correlation between
miRNAs in Cluster	Genomic location#	in cluster	miRNAs in Cluster	p-value
miR-200b,miR-200b*,miR-200a,miR-200a*,miR-429	chr1:1092346-1094330	5	0.9253	0
miR-34b,miR-34b*,miR-34c-3p,miR-34c-5p	chr11:110888872-110889450	4	0.9156	0
miR-503,miR-424,miR-424*	chrX:133508023-133508407	3	0.8822	0
miR-29c,miR-29c*,miR-29b,miR-29b-2*	chr1:206041819-206042491	4	0.8703	0
miR-15b,miR-15b*,miR-16,miR-16-2*	chr3:161605069-161605307	4	0.8626	0
miR-200c,miR-200c*,miR-141,miR-141*	chr12:6943122-6943615	4	0.8514	0
miR-99b,miR-99b*,let-7e,let-7e*,miR-125a-3p,miR-125a-5p	chr19:56887676-56888404	6	0.8119	0
miR-25,miR-25*,miR-93,miR-93*,miR-106b,miR-106b*	chr7:99529118-99529633	6	0.8005	0
miR-450b-3p,miR-450b-5p,miR-450a,miR-542-3p,miR-542-5p	chrX:133501880-133503133	5	0.8017	0.001
miR-29a,miR-29a*,miR-29b,miR-29b-1*	chr7:130212045-130212838	4	0.8675	0.001
miR-532-3p,miR-532-5p,miR-188-3p,miR-188-5p	chrX:49654493-49654934	4	0.7988	0.003
miR-195,miR-195*,miR-497,miR-497*	chr17:6861657-6862065	4	0.7911	0.005
miR-451,miR-144,miR-144*	chr17:24212512-24212762	3	0.8065	0.007
let-7a,let-7a*,let-7f,let-7f-1*	chr9:95978059-95978536	4	0.7415	0.008
let-7a,let-7a*,let-7b,let-7b*	chr22:44887292-44888312	4	0.7563	0.012
miR-411,miR-411*,miR-299-3p,miR-299-5p	chr14:100559414-100559946	4	0.7567	0.014
miR-17,miR-17*,miR-18a,miR-18a*,miR-19a,miR-19a*,miR-20a,miR-20a*,miR-19b,miR-19b-1*,miR-92a,miR-92a-1*	chr13:90800859-90801646	12	0.5906	0.016
miR-99a,miR-99a*,let-7c,let-7c*	chr21:16833279-16834102	4	0.7444	0.017
miR-500,miR-500*,miR-362-3p,miR-362-5p,miR-501-3p,miR-501-5p	chrX:49659778-49661153	6	0.6908	0.018
miR-132,miR-132*,miR-212	chr17:1899951-1900424	3	0.7774	0.022
miR-181b,miR-181a,miR-181a*	chr1:197094624-197094905	3	0.7639	0.025
miR-181a,miR-181a-2*,miR-181b	chr9:126494541-126495898	3	0.7565	0.034
miR-301b,miR-130b,miR-130b*	chr22:20337269-20337674	3	0.7524	0.036
miR-16,miR-16-1*,miR-15a,miR-15a*	chr13:49521109-49521338	4	0.6933	0.053
miR-181c,miR-181c*,miR-181d	chr19:13846512-13846825	3	0.7295	0.056
miR-23b,miR-23b*,miR-27b,miR-27b*,miR-24,miR-24-1*	chr9:96887310-96888191	6	0.6041	0.061
miR-545,miR-545*,miR-374a,miR-374a*	chrX:73423663-73423917	4	0.6816	0.065
miR-221,miR-221*,miR-222,miR-222*	chrX:45490528-45491474	4	0.6637	0.072
miR-380,miR-380*,miR-323-3p,miR-758,miR-329	chr14:100561106-100563273	5	0.6054	0.102
miR-449a,miR-449b	chr5:54502116-54502327	2	0.7472	0.105
miR-154,miR-154*,miR-496	chr14:100595844-100596764	3	0.6577	0.11
miR-381,miR-487b,miR-539,miR-889,miR-544,miR-655	chr14:100582009-100585736	6	0.5592	0.111
miR-541,miR-409-3p,miR-409-5p,miR-369-3p,miR-369-5p,miR-410,miR-656	chr14:100600584-100602891	7	0.5262	0.157
miR-24,miR-24-2*,miR-27a,miR-27a*,miR-23a,miR-23a*	chr19:13808100-13808473	6	0.5176	0.168
miR-432,miR-432*,miR-136,miR-136*	chr14:100420572-100420873	4	0.5481	0.174
miR-192,miR-192*,miR-194,miR-194*	chr11:64415184-64415487	4	0.5569	0.181
miR-425,miR-425*,miR-191,miR-191*	chr3:49032584-49033146	4	0.5519	0.185
miR-337-3p,miR-337-5p,miR-665	chr14:100410582-100411194	3	0.5544	0.21
miR-421,miR-374b,miR-374b*	chrX:73354936-73355178	3	0.5742	0.214
miR-767-3p,miR-767-5p,miR-105,miR-105*	chrX:151312548-151313620	4	0.5164	0.243
miR-215,miR-194,miR-194*	chr1:218357817-218358206	3	0.5081	0.28
miR-376a,miR-376a*,miR-654-3p,miR-654-5p,miR-376b	chr14:100576158-100576625	5	0.4332	0.366
miR-890,miR-888	chrX:144883484-144884070	2	0.4821	0.389
miR-515-3p,miR-515-5p,miR-519e*	chr19:58874068-58875089	3	0.3269	0.547
miR-224,miR-452,miR-452*	chrX:150877705-150878840	3	0.3364	0.554
miR-517a,miR-519d	chr19:58907333-58908500	2	0.2125	0.659
miR-382,miR-134,miR-668,miR-485-3p,miR-485-5p,miR-453	chr14:100590395-100592359	6	0.2939	0.67
miR-431,miR-431*,miR-433	chr14:100417096-100418068	3	0.2235	0.708
miR-526b,miR-526b*,miR-519b-3p	chr19:58889458-58890359	3	0.2047	0.726
miR-363,miR-363*,miR-92a,miR-19b,miR-19b-2*,miR-20b,miR-20b*,miR-18b,miR-18b*,miR-106a,miR-106a*	chrX:133131073-133131974	11	0.2824	0.78
miR-506,miR-507	chrX:146119929-146120287	2	-0.065	0.929
miR-371-3p,miR-371-5p,miR-372,miR-373	chr19:58982740-58983839	4	0.076	0.964
miR-367,miR-302d,miR-302a*,miR-302c,miR-302b,miR-302b*	chr4:113788478-113789162	6	0.1107	0.971
miR-520d-3p,miR-520d-5p,miR-517b	chr19:58915161-58916208	3	-0.0284	0.981
miR-525-3p,miR-525-5p,miR-523	chr19:58892598-58893537	3	-0.0263	0.982
miR-599,miR-875-3p,miR-875-5p	chr8:100618039-100618265	3	-0.038	0.99
#Based on UCSC Genome Browser, March 2006 Assembly (hg18)
