# Supplementary material for: Ultra-high throughput sequencing-based small RNA discovery and discrete statistical biomarker analysis in a collection of cervical tumours and matched controls
Source: BMC Biol. 2010 May 11;8:58. doi: 10.1186/1741-7007-8-58 (PMC2880020; doi:10.1186/1741-7007-8-58)
Supplement: Additional file 13 — Median score of microRNAs within each cluster in log linear model, and corresponding P-values. [file 1741-7007-8-58-S13.xls]

## Sheet: ClusterTTMedianPVals_Jul20.txt
Additional file 13. Median score of miRNAs within each cluster in log linear model, and corresponding p-values.
		Number of miRNAs	Median T-statistic
miRNAs in Cluster	Genomic location#	in Cluster	in cluster	p-value
miR-200c,miR-200c*,miR-141,miR-141*	chr12:6943122-6943615	4	3.542	0
miR-200b,miR-200b*,miR-200a,miR-200a*,miR-429	chr1:1092346-1094330	5	3.2458	0
miR-181b,miR-181a,miR-181a*	chr1:197094624-197094905	3	1.7802	0
miR-181a,miR-181a-2*,miR-181b	chr9:126494541-126495898	3	1.7802	0
miR-224,miR-452,miR-452*	chrX:150877705-150878840	3	1.7218	0
miR-17,miR-17*,miR-18a,miR-18a*,miR-19a,miR-19a*,miR-20a,miR-20a*,miR-19b,miR-19b-1*,miR-92a,miR-92a-1*	chr13:90800859-90801646	12	1.4112	0
miR-425,miR-425*,miR-191,miR-191*	chr3:49032584-49033146	4	1.2926	0
let-7a,let-7a*,let-7f,let-7f-1*	chr9:95978059-95978536	4	-1.241	0
miR-99b,miR-99b*,let-7e,let-7e*,miR-125a-3p,miR-125a-5p	chr19:56887676-56888404	6	-2.5058	0
miR-450b-3p,miR-450b-5p,miR-450a,miR-542-3p,miR-542-5p	chrX:133501880-133503133	5	-3.0529	0
miR-503,miR-424,miR-424*	chrX:133508023-133508407	3	-3.3779	0
miR-195,miR-195*,miR-497,miR-497*	chr17:6861657-6862065	4	-3.928	0
miR-411,miR-411*,miR-299-3p,miR-299-5p	chr14:100559414-100559946	4	-1.5386	0.001
miR-301b,miR-130b,miR-130b*	chr22:20337269-20337674	3	1.8715	0.001
miR-16,miR-16-1*,miR-15a,miR-15a*	chr13:49521109-49521338	4	1.5265	0.001
miR-221,miR-221*,miR-222,miR-222*	chrX:45490528-45491474	4	1.4851	0.005
miR-99a,miR-99a*,let-7c,let-7c*	chr21:16833279-16834102	4	-1.4739	0.007
miR-515-3p,miR-515-5p,miR-519e*	chr19:58874068-58875089	3	1.754	0.008
miR-363,miR-363*,miR-92a,miR-19b,miR-19b-2*,miR-20b,miR-20b*,miR-18b,miR-18b*,miR-106a,miR-106a*	chrX:133131073-133131974	11	1.1984	0.009
miR-23b,miR-23b*,miR-27b,miR-27b*,miR-24,miR-24-1*	chr9:96887310-96888191	6	-1.0297	0.011
miR-15b,miR-15b*,miR-16,miR-16-2*	chr3:161605069-161605307	4	1.3397	0.014
miR-29c,miR-29c*,miR-29b,miR-29b-2*	chr1:206041819-206042491	4	-1.1905	0.015
miR-517a,miR-519d	chr19:58907333-58908500	2	1.5796	0.02
miR-451,miR-144,miR-144*	chr17:24212512-24212762	3	-1.5139	0.021
miR-29a,miR-29a*,miR-29b,miR-29b-1*	chr7:130212045-130212838	4	-1.0603	0.021
miR-25,miR-25*,miR-93,miR-93*,miR-106b,miR-106b*	chr7:99529118-99529633	6	1.1312	0.021
let-7a,let-7a*,let-7b,let-7b*	chr22:44887292-44888312	4	-0.9202	0.026
miR-767-3p,miR-767-5p,miR-105,miR-105*	chrX:151312548-151313620	4	1.5214	0.028
miR-421,miR-374b,miR-374b*	chrX:73354936-73355178	3	-1.036	0.034
miR-526b,miR-526b*,miR-519b-3p	chr19:58889458-58890359	3	1.3971	0.037
miR-520d-3p,miR-520d-5p,miR-517b	chr19:58915161-58916208	3	1.2419	0.053
miR-532-3p,miR-532-5p,miR-188-3p,miR-188-5p	chrX:49654493-49654934	4	-0.9942	0.06
miR-525-3p,miR-525-5p,miR-523	chr19:58892598-58893537	3	1.1783	0.072
miR-215,miR-194,miR-194*	chr1:218357817-218358206	3	1.1164	0.084
miR-599,miR-875-3p,miR-875-5p	chr8:100618039-100618265	3	1.0927	0.106
miR-545,miR-545*,miR-374a,miR-374a*	chrX:73423663-73423917	4	-0.5252	0.149
miR-376a,miR-376a*,miR-654-3p,miR-654-5p,miR-376b	chr14:100576158-100576625	5	0.5685	0.166
miR-337-3p,miR-337-5p,miR-665	chr14:100410582-100411194	3	-0.6572	0.184
miR-541,miR-409-3p,miR-409-5p,miR-369-3p,miR-369-5p,miR-410,miR-656	chr14:100600584-100602891	7	-0.5097	0.205
miR-192,miR-192*,miR-194,miR-194*	chr11:64415184-64415487	4	0.787	0.207
miR-181c,miR-181c*,miR-181d	chr19:13846512-13846825	3	-0.5141	0.231
miR-34b,miR-34b*,miR-34c-3p,miR-34c-5p	chr11:110888872-110889450	4	-1.0211	0.235
miR-449a,miR-449b	chr5:54502116-54502327	2	-0.9174	0.249
miR-382,miR-134,miR-668,miR-485-3p,miR-485-5p,miR-453	chr14:100590395-100592359	6	0.5704	0.255
miR-24,miR-24-2*,miR-27a,miR-27a*,miR-23a,miR-23a*	chr19:13808100-13808473	6	0.438	0.28
miR-132,miR-132*,miR-212	chr17:1899951-1900424	3	-0.392	0.32
miR-381,miR-487b,miR-539,miR-889,miR-544,miR-655	chr14:100582009-100585736	6	-0.4443	0.321
miR-380,miR-380*,miR-323-3p,miR-758,miR-329	chr14:100561106-100563273	5	-0.4153	0.352
miR-367,miR-302d,miR-302a*,miR-302c,miR-302b,miR-302b*	chr4:113788478-113789162	6	0.5708	0.375
miR-431,miR-431*,miR-433	chr14:100417096-100418068	3	0.4699	0.395
miR-371-3p,miR-371-5p,miR-372,miR-373	chr19:58982740-58983839	4	0.4136	0.528
miR-432,miR-432*,miR-136,miR-136*	chr14:100420572-100420873	4	-0.2738	0.529
miR-154,miR-154*,miR-496	chr14:100595844-100596764	3	-0.1912	0.675
miR-890,miR-888	chrX:144883484-144884070	2	0.3016	0.688
miR-506,miR-507	chrX:146119929-146120287	2	-0.2095	0.758
miR-500,miR-500*,miR-362-3p,miR-362-5p,miR-501-3p,miR-501-5p	chrX:49659778-49661153	6	0.1204	0.777
#Based on UCSC Genome Browser, March 2006 Assembly (hg18)
