# Supplementary material for: Ultra-high throughput sequencing-based small RNA discovery and discrete statistical biomarker analysis in a collection of cervical tumours and matched controls
Source: BMC Biol. 2010 May 11;8:58. doi: 10.1186/1741-7007-8-58 (PMC2880020; doi:10.1186/1741-7007-8-58)
Supplement: Additional file 15 — The correlation matrix for each microRNA cluster and its P-value. [file 1741-7007-8-58-S15.xls]

## Sheet: CorrelationMatrices_Jul20.txt
Additional file 15. The correlation matrix for each miRNA cluster and its p-value
	miR-200b	miR-200b*	miR-200a	miR-200a*	miR-429
miR-200b	1	0.9374	0.9373	0.89	0.9412
miR-200b*	0.9374	1	0.947	0.8986	0.9288
miR-200a	0.9373	0.947	1	0.9065	0.9513
miR-200a*	0.89	0.8986	0.9065	1	0.9149
miR-429	0.9412	0.9288	0.9513	0.9149	1
Correlation Matrix P-Values:
	miR-200b	miR-200b*	miR-200a	miR-200a*	miR-429
miR-200b	1	0.001	0.001	0.004	0.001
miR-200b*	0.001	1	0.002	0.005	0.003
miR-200a	0.001	0.002	1	0.006	0
miR-200a*	0.004	0.005	0.006	1	0.002
miR-429	0.001	0.003	0	0.002	1
----------------------------------------------------------------------
Correlation Matrix:
	miR-181b	miR-181a	miR-181a*
miR-181b	1	0.9065	0.6718
miR-181a	0.9065	1	0.7134
miR-181a*	0.6718	0.7134	1
Correlation Matrix P-Values:
	miR-181b	miR-181a	miR-181a*
miR-181b	1	0.003	0.175
miR-181a	0.003	1	0.133
miR-181a*	0.175	0.133	1
----------------------------------------------------------------------
Correlation Matrix:
	miR-29c	miR-29c*	miR-29b	miR-29b-2*
miR-29c	1	0.9334	0.9462	0.8446
miR-29c*	0.9334	1	0.9032	0.8162
miR-29b	0.9462	0.9032	1	0.7781
miR-29b-2*	0.8446	0.8162	0.7781	1
Correlation Matrix P-Values:
	miR-29c	miR-29c*	miR-29b	miR-29b-2*
miR-29c	1	0.002	0.003	0.023
miR-29c*	0.002	1	0.002	0.04
miR-29b	0.003	0.002	1	0.07
miR-29b-2*	0.023	0.04	0.07	1
----------------------------------------------------------------------
Correlation Matrix:
	miR-215	miR-194	miR-194*
miR-215	1	0.4793	0.4957
miR-194	0.4793	1	0.5493
miR-194*	0.4957	0.5493	1
Correlation Matrix P-Values:
	miR-215	miR-194	miR-194*
miR-215	1	0.396	0.375
miR-194	0.396	1	0.314
miR-194*	0.375	0.314	1
----------------------------------------------------------------------
Correlation Matrix:
	miR-425	miR-425*	miR-191	miR-191*
miR-425	1	0.6699	0.5758	0.2791
miR-425*	0.6699	1	0.8704	0.4019
miR-191	0.5758	0.8704	1	0.514
miR-191*	0.2791	0.4019	0.514	1
Correlation Matrix P-Values:
	miR-425	miR-425*	miR-191	miR-191*
miR-425	1	0.188	0.305	0.612
miR-425*	0.188	1	0.013	0.482
miR-191	0.305	0.013	1	0.377
miR-191*	0.612	0.482	0.377	1
----------------------------------------------------------------------
Correlation Matrix:
	miR-15b	miR-15b*	miR-16	miR-16-2*
miR-15b	1	0.8065	0.9387	0.8645
miR-15b*	0.8065	1	0.8149	0.8657
miR-16	0.9387	0.8149	1	0.8851
miR-16-2*	0.8645	0.8657	0.8851	1
Correlation Matrix P-Values:
	miR-15b	miR-15b*	miR-16	miR-16-2*
miR-15b	1	0.038	0.001	0.012
miR-15b*	0.038	1	0.039	0.005
miR-16	0.001	0.039	1	0.009
miR-16-2*	0.012	0.005	0.009	1
----------------------------------------------------------------------
Correlation Matrix:
	miR-367	miR-302d	miR-302a*	miR-302c	miR-302b	miR-302b*
miR-367	1	-0.0438	0.7009	-0.025	-0.025	-0.0438
miR-302d	-0.0438	1	-0.0307	-0.0307	-0.0307	0.3163
miR-302a*	0.7009	-0.0307	1	-0.0175	-0.0175	-0.0307
miR-302c	-0.025	-0.0307	-0.0175	1	1	-0.0307
miR-302b	-0.025	-0.0307	-0.0175	1	1	-0.0307
miR-302b*	-0.0438	0.3163	-0.0307	-0.0307	-0.0307	1
Correlation Matrix P-Values:
	miR-367	miR-302d	miR-302a*	miR-302c	miR-302b	miR-302b*
miR-367	1	0.905	0.128	0.895	0.883	0.915
miR-302d	0.905	1	0.896	0.903	0.898	0.549
miR-302a*	0.128	0.896	1	0.89	0.872	0.902
miR-302c	0.895	0.903	0.89	1	0.001	0.904
miR-302b	0.883	0.898	0.872	0.001	1	0.895
miR-302b*	0.915	0.549	0.902	0.904	0.895	1
----------------------------------------------------------------------
Correlation Matrix:
	miR-449a	miR-449b
miR-449a	1	0.7472
miR-449b	0.7472	1
Correlation Matrix P-Values:
	miR-449a	miR-449b
miR-449a	1	0.105
miR-449b	0.105	1
----------------------------------------------------------------------
Correlation Matrix:
	miR-25	miR-25*	miR-93	miR-93*	miR-106b	miR-106b*
miR-25	1	0.7701	0.8562	0.8503	0.8725	0.7735
miR-25*	0.7701	1	0.7615	0.8799	0.7842	0.6301
miR-93	0.8562	0.7615	1	0.8795	0.8902	0.7239
miR-93*	0.8503	0.8799	0.8795	1	0.8592	0.7133
miR-106b	0.8725	0.7842	0.8902	0.8592	1	0.7627
miR-106b*	0.7735	0.6301	0.7239	0.7133	0.7627	1
Correlation Matrix P-Values:
	miR-25	miR-25*	miR-93	miR-93*	miR-106b	miR-106b*
miR-25	1	0.084	0.015	0.023	0.006	0.07
miR-25*	0.084	1	0.081	0.008	0.056	0.254
miR-93	0.015	0.081	1	0.005	0.008	0.118
miR-93*	0.023	0.008	0.005	1	0.015	0.141
miR-106b	0.006	0.056	0.008	0.015	1	0.088
miR-106b*	0.07	0.254	0.118	0.141	0.088	1
----------------------------------------------------------------------
Correlation Matrix:
	miR-29a	miR-29a*	miR-29b	miR-29b-1*
miR-29a	1	0.9256	0.9066	0.8433
miR-29a*	0.9256	1	0.8738	0.8776
miR-29b	0.9066	0.8738	1	0.7779
miR-29b-1*	0.8433	0.8776	0.7779	1
Correlation Matrix P-Values:
	miR-29a	miR-29a*	miR-29b	miR-29b-1*
miR-29a	1	0.003	0.004	0.017
miR-29a*	0.003	1	0.013	0.012
miR-29b	0.004	0.013	1	0.066
miR-29b-1*	0.017	0.012	0.066	1
----------------------------------------------------------------------
Correlation Matrix:
	miR-599	miR-875-3p	miR-875-5p
miR-599	1	-0.0309	-0.0531
miR-875-3p	-0.0309	1	-0.0301
miR-875-5p	-0.0531	-0.0301	1
Correlation Matrix P-Values:
	miR-599	miR-875-3p	miR-875-5p
miR-599	1	0.921	0.91
miR-875-3p	0.921	1	0.899
miR-875-5p	0.91	0.899	1
----------------------------------------------------------------------
Correlation Matrix:
	let-7a	let-7a*	let-7f	let-7f-1*
let-7a	1	0.5253	0.7548	0.5181
let-7a*	0.5253	1	0.8511	0.9611
let-7f	0.7548	0.8511	1	0.8386
let-7f-1*	0.5181	0.9611	0.8386	1
Correlation Matrix P-Values:
	let-7a	let-7a*	let-7f	let-7f-1*
let-7a	1	0.344	0.078	0.382
let-7a*	0.344	1	0.018	0.001
let-7f	0.078	0.018	1	0.02
let-7f-1*	0.382	0.001	0.02	1
----------------------------------------------------------------------
Correlation Matrix:
	miR-23b	miR-23b*	miR-27b	miR-27b*	miR-24	miR-24-1*
miR-23b	1	0.7241	0.8754	0.5452	0.678	0.462
miR-23b*	0.7241	1	0.6991	0.616	0.815	0.5046
miR-27b	0.8754	0.6991	1	0.4587	0.7119	0.4823
miR-27b*	0.5452	0.616	0.4587	1	0.7181	0.2301
miR-24	0.678	0.815	0.7119	0.7181	1	0.5415
miR-24-1*	0.462	0.5046	0.4823	0.2301	0.5415	1
Correlation Matrix P-Values:
	miR-23b	miR-23b*	miR-27b	miR-27b*	miR-24	miR-24-1*
miR-23b	1	0.125	0.016	0.333	0.187	0.406
miR-23b*	0.125	1	0.152	0.236	0.044	0.358
miR-27b	0.016	0.152	1	0.424	0.158	0.389
miR-27b*	0.333	0.236	0.424	1	0.13	0.648
miR-24	0.187	0.044	0.158	0.13	1	0.376
miR-24-1*	0.406	0.358	0.389	0.648	0.376	1
----------------------------------------------------------------------
Correlation Matrix:
	miR-181a	miR-181a-2*	miR-181b
miR-181a	1	0.7186	0.9065
miR-181a-2*	0.7186	1	0.6443
miR-181b	0.9065	0.6443	1
Correlation Matrix P-Values:
	miR-181a	miR-181a-2*	miR-181b
miR-181a	1	0.131	0.006
miR-181a-2*	0.131	1	0.231
miR-181b	0.006	0.231	1
----------------------------------------------------------------------
Correlation Matrix:
	miR-192	miR-192*	miR-194	miR-194*
miR-192	1	0.4988	0.6261	0.5421
miR-192*	0.4988	1	0.6017	0.5235
miR-194	0.6261	0.6017	1	0.5493
miR-194*	0.5421	0.5235	0.5493	1
Correlation Matrix P-Values:
	miR-192	miR-192*	miR-194	miR-194*
miR-192	1	0.395	0.246	0.329
miR-192*	0.395	1	0.294	0.347
miR-194	0.246	0.294	1	0.324
miR-194*	0.329	0.347	0.324	1
----------------------------------------------------------------------
Correlation Matrix:
	miR-34b	miR-34b*	miR-34c-3p	miR-34c-5p
miR-34b	1	0.8754	0.9111	0.8999
miR-34b*	0.8754	1	0.9144	0.9484
miR-34c-3p	0.9111	0.9144	1	0.9445
miR-34c-5p	0.8999	0.9484	0.9445	1
Correlation Matrix P-Values:
	miR-34b	miR-34b*	miR-34c-3p	miR-34c-5p
miR-34b	1	0.01	0.002	0.008
miR-34b*	0.01	1	0	0
miR-34c-3p	0.002	0	1	0
miR-34c-5p	0.008	0	0	1
----------------------------------------------------------------------
Correlation Matrix:
	miR-200c	miR-200c*	miR-141	miR-141*
miR-200c	1	0.7935	0.9525	0.8779
miR-200c*	0.7935	1	0.7392	0.8733
miR-141	0.9525	0.7392	1	0.8718
miR-141*	0.8779	0.8733	0.8718	1
Correlation Matrix P-Values:
	miR-200c	miR-200c*	miR-141	miR-141*
miR-200c	1	0.056	0.003	0.013
miR-200c*	0.056	1	0.106	0.008
miR-141	0.003	0.106	1	0.006
miR-141*	0.013	0.008	0.006	1
----------------------------------------------------------------------
Correlation Matrix:
	miR-16	miR-16-1*	miR-15a	miR-15a*
miR-16	1	0.5921	0.9539	0.7437
miR-16-1*	0.5921	1	0.5219	0.5892
miR-15a	0.9539	0.5219	1	0.7589
miR-15a*	0.7437	0.5892	0.7589	1
Correlation Matrix P-Values:
	miR-16	miR-16-1*	miR-15a	miR-15a*
miR-16	1	0.29	0.002	0.107
miR-16-1*	0.29	1	0.349	0.288
miR-15a	0.002	0.349	1	0.07
miR-15a*	0.107	0.288	0.07	1
----------------------------------------------------------------------
Correlation Matrix:
	miR-17	miR-17*	miR-18a	miR-18a*	miR-19a	miR-19a*	miR-20a	miR-20a*	miR-19b	miR-19b-1*	miR-92a	miR-92a-1*
miR-17	1	0.5127	0.7494	0.1256	0.4573	0.3172	0.5789	0.4868	0.4264	0.0403	0.2667	0.3954
miR-17*	0.5127	1	0.5769	0.5334	0.8045	0.5185	0.7869	0.8928	0.8324	0.233	0.6825	0.7586
miR-18a	0.7494	0.5769	1	0.3826	0.5991	0.3804	0.6591	0.5612	0.5354	0.3148	0.449	0.5714
miR-18a*	0.1256	0.5334	0.3826	1	0.7074	0.5838	0.6656	0.5254	0.6895	0.4655	0.7069	0.7118
miR-19a	0.4573	0.8045	0.5991	0.7074	1	0.64	0.9156	0.8416	0.9752	0.4149	0.8385	0.808
miR-19a*	0.3172	0.5185	0.3804	0.5838	0.64	1	0.6708	0.4865	0.6152	0.3753	0.6121	0.5719
miR-20a	0.5789	0.7869	0.6591	0.6656	0.9156	0.6708	1	0.7892	0.8824	0.4314	0.8423	0.8038
miR-20a*	0.4868	0.8928	0.5612	0.5254	0.8416	0.4865	0.7892	1	0.8403	0.2476	0.6684	0.7175
miR-19b	0.4264	0.8324	0.5354	0.6895	0.9752	0.6152	0.8824	0.8403	1	0.3766	0.8258	0.7843
miR-19b-1*	0.0403	0.233	0.3148	0.4655	0.4149	0.3753	0.4314	0.2476	0.3766	1	0.4362	0.3261
miR-92a	0.2667	0.6825	0.449	0.7069	0.8385	0.6121	0.8423	0.6684	0.8258	0.4362	1	0.7573
miR-92a-1*	0.3954	0.7586	0.5714	0.7118	0.808	0.5719	0.8038	0.7175	0.7843	0.3261	0.7573	1
Correlation Matrix P-Values:
	miR-17	miR-17*	miR-18a	miR-18a*	miR-19a	miR-19a*	miR-20a	miR-20a*	miR-19b	miR-19b-1*	miR-92a	miR-92a-1*
miR-17	1	0.356	0.099	0.75	0.416	0.545	0.308	0.38	0.448	0.805	0.566	0.475
miR-17*	0.356	1	0.292	0.347	0.041	0.347	0.067	0.005	0.031	0.609	0.16	0.086
miR-18a	0.099	0.292	1	0.515	0.291	0.507	0.215	0.307	0.348	0.553	0.403	0.312
miR-18a*	0.75	0.347	0.515	1	0.154	0.313	0.2	0.354	0.17	0.416	0.157	0.144
miR-19a	0.416	0.041	0.291	0.154	1	0.255	0.001	0.018	0	0.471	0.026	0.037
miR-19a*	0.545	0.347	0.507	0.313	0.255	1	0.203	0.38	0.266	0.497	0.261	0.323
miR-20a	0.308	0.067	0.215	0.2	0.001	0.203	1	0.056	0.007	0.469	0.018	0.055
miR-20a*	0.38	0.005	0.307	0.354	0.018	0.38	0.056	1	0.02	0.618	0.169	0.133
miR-19b	0.448	0.031	0.348	0.17	0	0.266	0.007	0.02	1	0.5	0.025	0.061
miR-19b-1*	0.805	0.609	0.553	0.416	0.471	0.497	0.469	0.618	0.5	1	0.423	0.549
miR-92a	0.566	0.16	0.403	0.157	0.026	0.261	0.018	0.169	0.025	0.423	1	0.082
miR-92a-1*	0.475	0.086	0.312	0.144	0.037	0.323	0.055	0.133	0.061	0.549	0.082	1
----------------------------------------------------------------------
Correlation Matrix:
	miR-337-3p	miR-337-5p	miR-665
miR-337-3p	1	0.6328	0.5967
miR-337-5p	0.6328	1	0.4337
miR-665	0.5967	0.4337	1
Correlation Matrix P-Values:
	miR-337-3p	miR-337-5p	miR-665
miR-337-3p	1	0.227	0.275
miR-337-5p	0.227	1	0.448
miR-665	0.275	0.448	1
----------------------------------------------------------------------
Correlation Matrix:
	miR-431	miR-431*	miR-433
miR-431	1	0.0446	0.6429
miR-431*	0.0446	1	-0.0169
miR-433	0.6429	-0.0169	1
Correlation Matrix P-Values:
	miR-431	miR-431*	miR-433
miR-431	1	0.849	0.237
miR-431*	0.849	1	0.884
miR-433	0.237	0.884	1
----------------------------------------------------------------------
Correlation Matrix:
	miR-432	miR-432*	miR-136	miR-136*
miR-432	1	0.3022	0.8081	0.7387
miR-432*	0.3022	1	0.2058	0.4232
miR-136	0.8081	0.2058	1	0.8105
miR-136*	0.7387	0.4232	0.8105	1
Correlation Matrix P-Values:
	miR-432	miR-432*	miR-136	miR-136*
miR-432	1	0.565	0.046	0.111
miR-432*	0.565	1	0.665	0.457
miR-136	0.046	0.665	1	0.03
miR-136*	0.111	0.457	0.03	1
----------------------------------------------------------------------
Correlation Matrix:
	miR-411	miR-411*	miR-299-3p	miR-299-5p
miR-411	1	0.8379	0.6613	0.7838
miR-411*	0.8379	1	0.7079	0.7871
miR-299-3p	0.6613	0.7079	1	0.7624
miR-299-5p	0.7838	0.7871	0.7624	1
Correlation Matrix P-Values:
	miR-411	miR-411*	miR-299-3p	miR-299-5p
miR-411	1	0.03	0.199	0.061
miR-411*	0.03	1	0.165	0.053
miR-299-3p	0.199	0.165	1	0.08
miR-299-5p	0.061	0.053	0.08	1
----------------------------------------------------------------------
Correlation Matrix:
	miR-380	miR-380*	miR-323-3p	miR-758	miR-329
miR-380	1	0.5569	0.5878	0.7472	0.5634
miR-380*	0.5569	1	0.427	0.549	0.3993
miR-323-3p	0.5878	0.427	1	0.7238	0.7598
miR-758	0.7472	0.549	0.7238	1	0.7399
miR-329	0.5634	0.3993	0.7598	0.7399	1
Correlation Matrix P-Values:
	miR-380	miR-380*	miR-323-3p	miR-758	miR-329
miR-380	1	0.302	0.299	0.096	0.319
miR-380*	0.302	1	0.44	0.324	0.484
miR-323-3p	0.299	0.44	1	0.115	0.082
miR-758	0.096	0.324	0.115	1	0.111
miR-329	0.319	0.484	0.082	0.111	1
----------------------------------------------------------------------
Correlation Matrix:
	miR-376a	miR-376a*	miR-654-3p	miR-654-5p	miR-376b
miR-376a	1	0.4118	0.4315	0.1207	0.613
miR-376a*	0.4118	1	0.7843	0.2091	0.54
miR-654-3p	0.4315	0.7843	1	0.2962	0.642
miR-654-5p	0.1207	0.2091	0.2962	1	0.2832
miR-376b	0.613	0.54	0.642	0.2832	1
Correlation Matrix P-Values:
	miR-376a	miR-376a*	miR-654-3p	miR-654-5p	miR-376b
miR-376a	1	0.482	0.467	0.763	0.283
miR-376a*	0.482	1	0.08	0.656	0.35
miR-654-3p	0.467	0.08	1	0.565	0.238
miR-654-5p	0.763	0.656	0.565	1	0.628
miR-376b	0.283	0.35	0.238	0.628	1
----------------------------------------------------------------------
Correlation Matrix:
	miR-381	miR-487b	miR-539	miR-889	miR-544	miR-655
miR-381	1	0.8307	0.3978	0.7789	0.5595	0.8008
miR-487b	0.8307	1	0.3423	0.8188	0.4231	0.8044
miR-539	0.3978	0.3423	1	0.2551	0.3648	0.3544
miR-889	0.7789	0.8188	0.2551	1	0.3812	0.727
miR-544	0.5595	0.4231	0.3648	0.3812	1	0.5484
miR-655	0.8008	0.8044	0.3544	0.727	0.5484	1
Correlation Matrix P-Values:
	miR-381	miR-487b	miR-539	miR-889	miR-544	miR-655
miR-381	1	0.029	0.481	0.075	0.295	0.042
miR-487b	0.029	1	0.553	0.037	0.456	0.034
miR-539	0.481	0.553	1	0.63	0.502	0.5
miR-889	0.075	0.037	0.63	1	0.509	0.115
miR-544	0.295	0.456	0.502	0.509	1	0.312
miR-655	0.042	0.034	0.5	0.115	0.312	1
----------------------------------------------------------------------
Correlation Matrix:
	miR-382	miR-134	miR-668	miR-485-3p	miR-485-5p	miR-453
miR-382	1	0.8323	0.2271	0.415	0.5058	0.2233
miR-134	0.8323	1	0.2264	0.4091	0.5453	0.1988
miR-668	0.2271	0.2264	1	0.2804	0.133	-0.025
miR-485-3p	0.415	0.4091	0.2804	1	0.1922	0.1656
miR-485-5p	0.5058	0.5453	0.133	0.1922	1	0.0793
miR-453	0.2233	0.1988	-0.025	0.1656	0.0793	1
Correlation Matrix P-Values:
	miR-382	miR-134	miR-668	miR-485-3p	miR-485-5p	miR-453
miR-382	1	0.026	0.65	0.494	0.382	0.635
miR-134	0.026	1	0.628	0.466	0.314	0.659
miR-668	0.65	0.628	1	0.596	0.724	0.882
miR-485-3p	0.494	0.466	0.596	1	0.672	0.711
miR-485-5p	0.382	0.314	0.724	0.672	1	0.779
miR-453	0.635	0.659	0.882	0.711	0.779	1
----------------------------------------------------------------------
Correlation Matrix:
	miR-154	miR-154*	miR-496
miR-154	1	0.7281	0.6636
miR-154*	0.7281	1	0.5814
miR-496	0.6636	0.5814	1
Correlation Matrix P-Values:
	miR-154	miR-154*	miR-496
miR-154	1	0.113	0.187
miR-154*	0.113	1	0.315
miR-496	0.187	0.315	1
----------------------------------------------------------------------
Correlation Matrix:
	miR-541	miR-409-3p	miR-409-5p	miR-369-3p	miR-369-5p	miR-410	miR-656
miR-541	1	0.1309	0.0219	0.0811	-0.006	0.1699	0.156
miR-409-3p	0.1309	1	0.7611	0.7449	0.6917	0.7137	0.6648
miR-409-5p	0.0219	0.7611	1	0.6296	0.6831	0.5451	0.5763
miR-369-3p	0.0811	0.7449	0.6296	1	0.8121	0.8119	0.8033
miR-369-5p	-0.006	0.6917	0.6831	0.8121	1	0.6522	0.6577
miR-410	0.1699	0.7137	0.5451	0.8119	0.6522	1	0.7483
miR-656	0.156	0.6648	0.5763	0.8033	0.6577	0.7483	1
Correlation Matrix P-Values:
	miR-541	miR-409-3p	miR-409-5p	miR-369-3p	miR-369-5p	miR-410	miR-656
miR-541	1	0.74	0.864	0.809	0.884	0.716	0.743
miR-409-3p	0.74	1	0.085	0.099	0.188	0.139	0.219
miR-409-5p	0.864	0.085	1	0.251	0.188	0.357	0.329
miR-369-3p	0.809	0.099	0.251	1	0.037	0.046	0.048
miR-369-5p	0.884	0.188	0.188	0.037	1	0.222	0.215
miR-410	0.716	0.139	0.357	0.046	0.222	1	0.086
miR-656	0.743	0.219	0.329	0.048	0.215	0.086	1
----------------------------------------------------------------------
Correlation Matrix:
	miR-132	miR-132*	miR-212
miR-132	1	0.8555	0.8097
miR-132*	0.8555	1	0.6671
miR-212	0.8097	0.6671	1
Correlation Matrix P-Values:
	miR-132	miR-132*	miR-212
miR-132	1	0.02	0.044
miR-132*	0.02	1	0.202
miR-212	0.044	0.202	1
----------------------------------------------------------------------
Correlation Matrix:
	miR-195	miR-195*	miR-497	miR-497*
miR-195	1	0.7352	0.906	0.7584
miR-195*	0.7352	1	0.7716	0.7397
miR-497	0.906	0.7716	1	0.8358
miR-497*	0.7584	0.7397	0.8358	1
Correlation Matrix P-Values:
	miR-195	miR-195*	miR-497	miR-497*
miR-195	1	0.122	0.003	0.1
miR-195*	0.122	1	0.073	0.098
miR-497	0.003	0.073	1	0.02
miR-497*	0.1	0.098	0.02	1
----------------------------------------------------------------------
Correlation Matrix:
	miR-451	miR-144	miR-144*
miR-451	1	0.9268	0.7602
miR-144	0.9268	1	0.7324
miR-144*	0.7602	0.7324	1
Correlation Matrix P-Values:
	miR-451	miR-144	miR-144*
miR-451	1	0.002	0.092
miR-144	0.002	1	0.115
miR-144*	0.092	0.115	1
----------------------------------------------------------------------
Correlation Matrix:
	miR-24	miR-24-2*	miR-27a	miR-27a*	miR-23a	miR-23a*
miR-24	1	0.3525	0.6965	0.6105	0.7575	0.6006
miR-24-2*	0.3525	1	0.3605	0.2272	0.3921	0.1589
miR-27a	0.6965	0.3605	1	0.6329	0.878	0.4607
miR-27a*	0.6105	0.2272	0.6329	1	0.6274	0.4809
miR-23a	0.7575	0.3921	0.878	0.6274	1	0.5273
miR-23a*	0.6006	0.1589	0.4607	0.4809	0.5273	1
Correlation Matrix P-Values:
	miR-24	miR-24-2*	miR-27a	miR-27a*	miR-23a	miR-23a*
miR-24	1	0.533	0.147	0.275	0.083	0.282
miR-24-2*	0.533	1	0.517	0.644	0.495	0.703
miR-27a	0.147	0.517	1	0.247	0.01	0.429
miR-27a*	0.275	0.644	0.247	1	0.259	0.389
miR-23a	0.083	0.495	0.01	0.259	1	0.355
miR-23a*	0.282	0.703	0.429	0.389	0.355	1
----------------------------------------------------------------------
Correlation Matrix:
	miR-181c	miR-181c*	miR-181d
miR-181c	1	0.6962	0.7373
miR-181c*	0.6962	1	0.7551
miR-181d	0.7373	0.7551	1
Correlation Matrix P-Values:
	miR-181c	miR-181c*	miR-181d
miR-181c	1	0.162	0.106
miR-181c*	0.162	1	0.085
miR-181d	0.106	0.085	1
----------------------------------------------------------------------
Correlation Matrix:
	miR-99b	miR-99b*	let-7e	let-7e*	miR-125a-3p	miR-125a-5p
miR-99b	1	0.6957	0.906	0.8935	0.859	0.9192
miR-99b*	0.6957	1	0.757	0.6705	0.7342	0.6581
let-7e	0.906	0.757	1	0.9165	0.8261	0.8632
let-7e*	0.8935	0.6705	0.9165	1	0.794	0.8546
miR-125a-3p	0.859	0.7342	0.8261	0.794	1	0.8309
miR-125a-5p	0.9192	0.6581	0.8632	0.8546	0.8309	1
Correlation Matrix P-Values:
	miR-99b	miR-99b*	let-7e	let-7e*	miR-125a-3p	miR-125a-5p
miR-99b	1	0.165	0.006	0.003	0.01	0.003
miR-99b*	0.165	1	0.087	0.2	0.1	0.218
let-7e	0.006	0.087	1	0.003	0.025	0.016
let-7e*	0.003	0.2	0.003	1	0.05	0.019
miR-125a-3p	0.01	0.1	0.025	0.05	1	0.03
miR-125a-5p	0.003	0.218	0.016	0.019	0.03	1
----------------------------------------------------------------------
Correlation Matrix:
	miR-515-3p	miR-515-5p	miR-519e*
miR-515-3p	1	0.3039	-0.0304
miR-515-5p	0.3039	1	0.7073
miR-519e*	-0.0304	0.7073	1
Correlation Matrix P-Values:
	miR-515-3p	miR-515-5p	miR-519e*
miR-515-3p	1	0.544	0.882
miR-515-5p	0.544	1	0.142
miR-519e*	0.882	0.142	1
----------------------------------------------------------------------
Correlation Matrix:
	miR-526b	miR-526b*	miR-519b-3p
miR-526b	1	-0.0473	0.2093
miR-526b*	-0.0473	1	0.4521
miR-519b-3p	0.2093	0.4521	1
Correlation Matrix P-Values:
	miR-526b	miR-526b*	miR-519b-3p
miR-526b	1	0.911	0.654
miR-526b*	0.911	1	0.432
miR-519b-3p	0.654	0.432	1
----------------------------------------------------------------------
Correlation Matrix:
	miR-525-3p	miR-525-5p	miR-523
miR-525-3p	1	-0.0307	-0.0175
miR-525-5p	-0.0307	1	-0.0307
miR-523	-0.0175	-0.0307	1
Correlation Matrix P-Values:
	miR-525-3p	miR-525-5p	miR-523
miR-525-3p	1	0.887	0.883
miR-525-5p	0.887	1	0.903
miR-523	0.883	0.903	1
----------------------------------------------------------------------
Correlation Matrix:
	miR-517a	miR-519d
miR-517a	1	0.2125
miR-519d	0.2125	1
Correlation Matrix P-Values:
	miR-517a	miR-519d
miR-517a	1	0.659
miR-519d	0.659	1
----------------------------------------------------------------------
Correlation Matrix:
	miR-520d-3p	miR-520d-5p	miR-517b
miR-520d-3p	1	-0.0247	-0.0353
miR-520d-5p	-0.0247	1	-0.025
miR-517b	-0.0353	-0.025	1
Correlation Matrix P-Values:
	miR-520d-3p	miR-520d-5p	miR-517b
miR-520d-3p	1	0.895	0.891
miR-520d-5p	0.895	1	0.895
miR-517b	0.891	0.895	1
----------------------------------------------------------------------
Correlation Matrix:
	miR-371-3p	miR-371-5p	miR-372	miR-373
miR-371-3p	1	-0.0709	0.2225	-0.0926
miR-371-5p	-0.0709	1	-0.0435	0.4972
miR-372	0.2225	-0.0435	1	-0.0569
miR-373	-0.0926	0.4972	-0.0569	1
Correlation Matrix P-Values:
	miR-371-3p	miR-371-5p	miR-372	miR-373
miR-371-3p	1	0.944	0.646	0.969
miR-371-5p	0.944	1	0.908	0.379
miR-372	0.646	0.908	1	0.915
miR-373	0.969	0.379	0.915	1
----------------------------------------------------------------------
Correlation Matrix:
	miR-99a	miR-99a*	let-7c	let-7c*
miR-99a	1	0.8926	0.6897	0.8035
miR-99a*	0.8926	1	0.7102	0.7893
let-7c	0.6897	0.7102	1	0.581
let-7c*	0.8035	0.7893	0.581	1
Correlation Matrix P-Values:
	miR-99a	miR-99a*	let-7c	let-7c*
miR-99a	1	0.003	0.171	0.051
miR-99a*	0.003	1	0.129	0.053
let-7c	0.171	0.129	1	0.312
let-7c*	0.051	0.053	0.312	1
----------------------------------------------------------------------
Correlation Matrix:
	miR-301b	miR-130b	miR-130b*
miR-301b	1	0.8113	0.6792
miR-130b	0.8113	1	0.7667
miR-130b*	0.6792	0.7667	1
Correlation Matrix P-Values:
	miR-301b	miR-130b	miR-130b*
miR-301b	1	0.044	0.181
miR-130b	0.044	1	0.076
miR-130b*	0.181	0.076	1
----------------------------------------------------------------------
Correlation Matrix:
	let-7a	let-7a*	let-7b	let-7b*
let-7a	1	0.5253	0.7125	0.6261
let-7a*	0.5253	1	0.8774	0.9135
let-7b	0.7125	0.8774	1	0.8829
let-7b*	0.6261	0.9135	0.8829	1
Correlation Matrix P-Values:
	let-7a	let-7a*	let-7b	let-7b*
let-7a	1	0.345	0.134	0.211
let-7a*	0.345	1	0.011	0.004
let-7b	0.134	0.011	1	0.006
let-7b*	0.211	0.004	0.006	1
----------------------------------------------------------------------
Correlation Matrix:
	miR-221	miR-221*	miR-222	miR-222*
miR-221	1	0.8257	0.9559	0.5264
miR-221*	0.8257	1	0.863	0.332
miR-222	0.9559	0.863	1	0.4794
miR-222*	0.5264	0.332	0.4794	1
Correlation Matrix P-Values:
	miR-221	miR-221*	miR-222	miR-222*
miR-221	1	0.038	0.002	0.368
miR-221*	0.038	1	0.011	0.546
miR-222	0.002	0.011	1	0.4
miR-222*	0.368	0.546	0.4	1
----------------------------------------------------------------------
Correlation Matrix:
	miR-532-3p	miR-532-5p	miR-188-3p	miR-188-5p
miR-532-3p	1	0.7385	0.7971	0.7538
miR-532-5p	0.7385	1	0.8122	0.9063
miR-188-3p	0.7971	0.8122	1	0.7851
miR-188-5p	0.7538	0.9063	0.7851	1
Correlation Matrix P-Values:
	miR-532-3p	miR-532-5p	miR-188-3p	miR-188-5p
miR-532-3p	1	0.101	0.055	0.095
miR-532-5p	0.101	1	0.044	0.002
miR-188-3p	0.055	0.044	1	0.065
miR-188-5p	0.095	0.002	0.065	1
----------------------------------------------------------------------
Correlation Matrix:
	miR-500	miR-500*	miR-362-3p	miR-362-5p	miR-501-3p	miR-501-5p
miR-500	1	0.471	0.881	0.9113	0.6628	0.817
miR-500*	0.471	1	0.4566	0.5105	0.38	0.516
miR-362-3p	0.881	0.4566	1	0.8895	0.745	0.8199
miR-362-5p	0.9113	0.5105	0.8895	1	0.6488	0.8139
miR-501-3p	0.6628	0.38	0.745	0.6488	1	0.8382
miR-501-5p	0.817	0.516	0.8199	0.8139	0.8382	1
Correlation Matrix P-Values:
	miR-500	miR-500*	miR-362-3p	miR-362-5p	miR-501-3p	miR-501-5p
miR-500	1	0.408	0.007	0.005	0.224	0.044
miR-500*	0.408	1	0.418	0.381	0.482	0.329
miR-362-3p	0.007	0.418	1	0.004	0.112	0.036
miR-362-5p	0.005	0.381	0.004	1	0.227	0.032
miR-501-3p	0.224	0.482	0.112	0.227	1	0.031
miR-501-5p	0.044	0.329	0.036	0.032	0.031	1
----------------------------------------------------------------------
Correlation Matrix:
	miR-421	miR-374b	miR-374b*
miR-421	1	0.6597	0.5211
miR-374b	0.6597	1	0.5418
miR-374b*	0.5211	0.5418	1
Correlation Matrix P-Values:
	miR-421	miR-374b	miR-374b*
miR-421	1	0.204	0.363
miR-374b	0.204	1	0.36
miR-374b*	0.363	0.36	1
----------------------------------------------------------------------
Correlation Matrix:
	miR-545	miR-545*	miR-374a	miR-374a*
miR-545	1	0.6343	0.7724	0.6072
miR-545*	0.6343	1	0.6328	0.5511
miR-374a	0.7724	0.6328	1	0.8915
miR-374a*	0.6072	0.5511	0.8915	1
Correlation Matrix P-Values:
	miR-545	miR-545*	miR-374a	miR-374a*
miR-545	1	0.233	0.072	0.288
miR-545*	0.233	1	0.258	0.327
miR-374a	0.072	0.258	1	0.004
miR-374a*	0.288	0.327	0.004	1
----------------------------------------------------------------------
Correlation Matrix:
	miR-363	miR-363*	miR-92a	miR-19b	miR-19b-2*	miR-20b	miR-20b*	miR-18b	miR-18b*	miR-106a	miR-106a*
miR-363	1	-0.0202	0.7602	0.8284	0.2363	0.7052	0.5873	0.23	0.1911	0.2549	0.4227
miR-363*	-0.0202	1	0.0166	0.1974	-0.0175	0.0855	-0.0628	0.2571	-0.0485	0.4983	-0.0731
miR-92a	0.7602	0.0166	1	0.8258	0.051	0.6341	0.539	0.226	0.0765	0.2376	0.284
miR-19b	0.8284	0.1974	0.8258	1	0.1822	0.6826	0.5	0.1551	0.1173	0.3281	0.3214
miR-19b-2*	0.2363	-0.0175	0.051	0.1822	1	0.1782	0.285	-0.0637	0.3294	0.1468	0.2194
miR-20b	0.7052	0.0855	0.6341	0.6826	0.1782	1	0.5669	0.402	0.3567	0.3193	0.4987
miR-20b*	0.5873	-0.0628	0.539	0.5	0.285	0.5669	1	0.166	0.1607	0.1631	0.3587
miR-18b	0.23	0.2571	0.226	0.1551	-0.0637	0.402	0.166	1	0.3841	0.3344	0.2335
miR-18b*	0.1911	-0.0485	0.0765	0.1173	0.3294	0.3567	0.1607	0.3841	1	0.1663	0.0151
miR-106a	0.2549	0.4983	0.2376	0.3281	0.1468	0.3193	0.1631	0.3344	0.1663	1	0.1023
miR-106a*	0.4227	-0.0731	0.284	0.3214	0.2194	0.4987	0.3587	0.2335	0.0151	0.1023	1
Correlation Matrix P-Values:
	miR-363	miR-363*	miR-92a	miR-19b	miR-19b-2*	miR-20b	miR-20b*	miR-18b	miR-18b*	miR-106a	miR-106a*
miR-363	1	0.893	0.094	0.027	0.641	0.155	0.284	0.649	0.693	0.645	0.459
miR-363*	0.893	1	0.856	0.658	0.868	0.783	0.929	0.615	0.913	0.356	0.943
miR-92a	0.094	0.856	1	0.03	0.819	0.246	0.353	0.664	0.814	0.671	0.612
miR-19b	0.027	0.658	0.03	1	0.661	0.172	0.372	0.712	0.732	0.533	0.537
miR-19b-2*	0.641	0.868	0.819	0.661	1	0.666	0.601	0.934	0.546	0.713	0.643
miR-20b	0.155	0.783	0.246	0.172	0.666	1	0.303	0.463	0.504	0.555	0.354
miR-20b*	0.284	0.929	0.353	0.372	0.601	0.303	1	0.725	0.735	0.703	0.534
miR-18b	0.649	0.615	0.664	0.712	0.934	0.463	0.725	1	0.505	0.544	0.637
miR-18b*	0.693	0.913	0.814	0.732	0.546	0.504	0.735	0.505	1	0.718	0.857
miR-106a	0.645	0.356	0.671	0.533	0.713	0.555	0.703	0.544	0.718	1	0.775
miR-106a*	0.459	0.943	0.612	0.537	0.643	0.354	0.534	0.637	0.857	0.775	1
----------------------------------------------------------------------
Correlation Matrix:
	miR-450b-3p	miR-450b-5p	miR-450a	miR-542-3p	miR-542-5p
miR-450b-3p	1	0.6258	0.6699	0.7042	0.6898
miR-450b-5p	0.6258	1	0.9235	0.9296	0.7985
miR-450a	0.6699	0.9235	1	0.9791	0.8653
miR-542-3p	0.7042	0.9296	0.9791	1	0.8312
miR-542-5p	0.6898	0.7985	0.8653	0.8312	1
Correlation Matrix P-Values:
	miR-450b-3p	miR-450b-5p	miR-450a	miR-542-3p	miR-542-5p
miR-450b-3p	1	0.257	0.215	0.155	0.176
miR-450b-5p	0.257	1	0.001	0.001	0.055
miR-450a	0.215	0.001	1	0.001	0.017
miR-542-3p	0.155	0.001	0.001	1	0.031
miR-542-5p	0.176	0.055	0.017	0.031	1
----------------------------------------------------------------------
Correlation Matrix:
	miR-503	miR-424	miR-424*
miR-503	1	0.8834	0.8319
miR-424	0.8834	1	0.9313
miR-424*	0.8319	0.9313	1
Correlation Matrix P-Values:
	miR-503	miR-424	miR-424*
miR-503	1	0.008	0.029
miR-424	0.008	1	0.002
miR-424*	0.029	0.002	1
----------------------------------------------------------------------
Correlation Matrix:
	miR-890	miR-888
miR-890	1	0.4821
miR-888	0.4821	1
Correlation Matrix P-Values:
	miR-890	miR-888
miR-890	1	0.389
miR-888	0.389	1
----------------------------------------------------------------------
Correlation Matrix:
	miR-506	miR-507
miR-506	1	-0.065
miR-507	-0.065	1
Correlation Matrix P-Values:
	miR-506	miR-507
miR-506	1	0.929
miR-507	0.929	1
----------------------------------------------------------------------
Correlation Matrix:
	miR-224	miR-452	miR-452*
miR-224	1	0.8757	0.1265
miR-452	0.8757	1	0.0071
miR-452*	0.1265	0.0071	1
Correlation Matrix P-Values:
	miR-224	miR-452	miR-452*
miR-224	1	0.01	0.773
miR-452	0.01	1	0.864
miR-452*	0.773	0.864	1
----------------------------------------------------------------------
Correlation Matrix:
	miR-767-3p	miR-767-5p	miR-105	miR-105*
miR-767-3p	1	0.536	0.8269	0.4722
miR-767-5p	0.536	1	0.4277	0.517
miR-105	0.8269	0.4277	1	0.3188
miR-105*	0.4722	0.517	0.3188	1
Correlation Matrix P-Values:
	miR-767-3p	miR-767-5p	miR-105	miR-105*
miR-767-3p	1	0.333	0.047	0.4
miR-767-5p	0.333	1	0.487	0.364
miR-105	0.047	0.487	1	0.572
miR-105*	0.4	0.364	0.572	1
